# Supplementary material for: The Genetic Basis for Variation in Sensitivity to Lead Toxicity in Drosophila melanogaster
Source: Environ Health Perspect. 2016 Feb 9;124(7):1062–70. doi: 10.1289/ehp.1510513 (PMC4937873; doi:10.1289/ehp.1510513)
Supplement: (280 KB) ZIP [file ehp.1510513.s002.acco.zip]

Archive with 23 entries (20 files):
- Supplemental Code and Data Zip File/
- Supplemental Code and Data Zip File/Excel File S1.xlsx
- __MACOSX/
- __MACOSX/Supplemental Code and Data Zip File/
- __MACOSX/Supplemental Code and Data Zip File/._Excel File S1.xlsx
- Supplemental Code and Data Zip File/Excel File S2.xlsx
- __MACOSX/Supplemental Code and Data Zip File/._Excel File S2.xlsx
- Supplemental Code and Data Zip File/Excel File S3.xlsx
- __MACOSX/Supplemental Code and Data Zip File/._Excel File S3.xlsx
- Supplemental Code and Data Zip File/Excel File S4.xlsx
- __MACOSX/Supplemental Code and Data Zip File/._Excel File S4.xlsx
- Supplemental Code and Data Zip File/Excel File S5.xlsx
- __MACOSX/Supplemental Code and Data Zip File/._Excel File S5.xlsx
- Supplemental Code and Data Zip File/Excel File S6.xlsx
- __MACOSX/Supplemental Code and Data Zip File/._Excel File S6.xlsx
- Supplemental Code and Data Zip File/Excel File S7.xlsx
- __MACOSX/Supplemental Code and Data Zip File/._Excel File S7.xlsx
- Supplemental Code and Data Zip File/Excel File S8.xlsx
- __MACOSX/Supplemental Code and Data Zip File/._Excel File S8.xlsx
- Supplemental Code and Data Zip File/Excel File S9.xlsx
- __MACOSX/Supplemental Code and Data Zip File/._Excel File S9.xlsx
- Supplemental Code and Data Zip File/Supplemental Code and Data Zip File Index.txt
- __MACOSX/Supplemental Code and Data Zip File/._Supplemental Code and Data Zip File Index.txt
