# Supplementary material for: The Genetic Basis for Variation in Sensitivity to Lead Toxicity in Drosophila melanogaster
Source: Environ Health Perspect. 2016 Feb 9;124(7):1062–70. doi: 10.1289/ehp.1510513 (PMC4937873; doi:10.1289/ehp.1510513)
Supplement: (280 KB) ZIP [file ehp.1510513.s002.acco.zip › Supplemental Code and Data Zip File/Excel File S1.xlsx]

## Sheet: Excel File S1
Excel File S1: GWA analysis for development time.
Polymorphism ID	Minor Allele	Major Allele	Ref Allele	MAF	Minor Allele Count	Major Allele Count	FlyBaseID	Gene Name	Location	Position	Female Effect	Female Pval	Male Effect	Male Pval	Avgerage Effect	Avg Pval	Difference Effect	Diff Pval
2L_11240049_SNP	A	G	A	0.07386	13	163	FBgn0264442	ab	INTRON	0	0.4556	2.6e-05	0.466	5.08e-06	0.4596	8.9e-06	-0.007895	0.853
2L_11693651_SNP	G	A	G	0.0663	12	169	Intergenic	Intergenic	Intergenic		0.5132	4.41e-06	0.4925	3.24e-06	0.5027	2.57e-06	0.02106	0.634
2L_11693652_SNP	T	C	T	0.0663	12	169	Intergenic	Intergenic	Intergenic		0.5132	4.41e-06	0.4925	3.24e-06	0.5027	2.57e-06	0.02106	0.634
2L_11693656_SNP	C	T	C	0.06667	12	168	Intergenic	Intergenic	Intergenic		0.513	4.48e-06	0.4923	3.29e-06	0.5025	2.61e-06	0.02104	0.635
2L_11693674_SNP	T	C	T	0.0663	12	169	Intergenic	Intergenic	Intergenic		0.51	5.1e-06	0.4979	2.48e-06	0.5038	2.44e-06	0.01242	0.779
2L_11695185_SNP	A	C	A	0.06593	12	170	FBgn0032372	CG4988	SYNONYMOUS_CODING	0	0.5099	5.11e-06	0.4983	2.43e-06	0.5039	2.41e-06	0.01193	0.788
2L_13120455_SNP	C	G	G	0.1006	18	161	FBgn0262352	CG43050	UTR_3_PRIME	0	0.4137	8.96e-06	0.3806	1.64e-05	0.3966	8.77e-06	0.03436	0.35
2L_14515742_SNP	C	T	T	0.06818	12	164	Intergenic	Intergenic	Intergenic		-0.1509	0.189	0.01025	0.922	-0.05877	0.594	-0.1844	2.03e-05
2L_14798876_SNP	A	C	A	0.08046	14	160	Intergenic	Intergenic	Intergenic		0.1867	0.0805	-0.006968	0.945	0.08869	0.387	0.1961	9.46e-07
2L_16373019_SNP	T	G	G	0.1029	18	157	Intergenic	Intergenic	Intergenic		0.03851	0.688	-0.1134	0.21	-0.03876	0.673	0.1545	1.75e-05
2L_19270476_SNP	A	C	C	0.05525	10	171	FBgn0265079	CR44190	INTRON	0	0.5812	1.71e-06	0.4504	0.000107	0.5134	1.11e-05	0.1355	0.00451
2L_20851944_SNP	A	T	T	0.2412	41	129	FBgn0032894	CG14402	DOWNSTREAM	957	0.2245	0.000964	0.2831	8.13e-06	0.2529	9.35e-05	-0.0569	0.0312
2L_20851944_SNP	A	T	T	0.2412	41	129	FBgn0032895	CG9335	UPSTREAM	634	0.2245	0.000964	0.2831	8.13e-06	0.2529	9.35e-05	-0.0569	0.0312
2L_2674273_SNP	A	C	C	0.05405	8	140	Intergenic	Intergenic	Intergenic		0.5379	8.7e-05	0.5843	5.85e-06	0.5596	1.86e-05	-0.04358	0.418
2L_3706900_SNP	A	C	C	0.05028	9	170	FBgn0015376	cutlet	DOWNSTREAM	330	0.5676	9.6e-06	0.5251	1.58e-05	0.5461	8.65e-06	0.04295	0.396
2L_3706900_SNP	A	C	C	0.05028	9	170	FBgn0051777	CG31777	INTRON	0	0.5676	9.6e-06	0.5251	1.58e-05	0.5461	8.65e-06	0.04295	0.396
2L_5937722_SNP	C	G	C	0.06077	11	170	FBgn0015381	dsf	SYNONYMOUS_CODING	0	0.5237	7.02e-06	0.5047	4.74e-06	0.5129	4.19e-06	0.02153	0.64
2L_5937887_SNP	T	G	T	0.09091	16	160	FBgn0015381	dsf	SYNONYMOUS_CODING	0	0.4197	2.04e-05	0.3433	0.000254	0.3806	5.69e-05	0.07804	0.0435
2L_5938070_SNP	A	G	A	0.06818	12	164	FBgn0015381	dsf	UTR_3_PRIME	0	0.5335	1.76e-06	0.5032	1.96e-06	0.5171	1.3e-06	0.03289	0.458
2L_8423793_SNP	C	G	C	0.298	45	106	FBgn0027932	Akap200	INTRON	0	-0.238	0.00041	-0.2869	4.48e-06	-0.263	4.1e-05	0.05004	0.0566
2L_8423893_SNP	C	G	G	0.4912	84	87	FBgn0027932	Akap200	INTRON	0	0.2149	0.0002	0.2442	5.76e-06	0.2313	2.66e-05	-0.03277	0.147
2L_8781463_SNP	G	A	A	0.1333	24	156	FBgn0032069	CG9468	UPSTREAM	212	0.2785	0.000808	0.3472	8e-06	0.3125	7.87e-05	-0.06791	0.0356
2L_8781463_SNP	G	A	A	0.1333	24	156	FBgn0261627	CG42710	DOWNSTREAM	434	0.2785	0.000808	0.3472	8e-06	0.3125	7.87e-05	-0.06791	0.0356
2L_8885324_SNP	T	G	G	0.244	41	127	Intergenic	Intergenic	Intergenic		0.2385	0.000453	0.2885	5.56e-06	0.2632	4.81e-05	-0.04939	0.0624
2L_8885384_DEL	A	ATAGCTCAGCATAGA	ATAGCTCAGCATAGA	0.2169	36	130	Intergenic	Intergenic	Intergenic		0.2428	0.00067	0.3006	6.47e-06	0.2709	6.72e-05	-0.05615	0.0431
2L_8886636_SNP	A	T	T	0.2484	40	121	Intergenic	Intergenic	Intergenic		0.2608	0.000152	0.2988	3.47e-06	0.2787	2.16e-05	-0.03589	0.183
2L_8886637_DEL	G	GCTCAAC	GCTCAAC	0.2515	41	122	Intergenic	Intergenic	Intergenic		0.2515	0.000227	0.29	5.49e-06	0.2698	3.33e-05	-0.03649	0.172
2R_10852319_SNP	T	C	C	0.05525	10	171	FBgn0033987	ckn	INTRON	0	0.5681	3e-06	0.5822	3.78e-07	0.5736	7.73e-07	-0.01097	0.82
2R_12818663_SNP	T	C	C	0.06011	11	172	FBgn0003091	Pkc53E	INTRON	0	-0.1098	0.358	0.0983	0.366	-0.008493	0.941	-0.2027	6.21e-06
2R_12819920_INS	TAT	T	T	0.05422	9	157	FBgn0003091	Pkc53E	INTRON	0	-0.07036	0.594	0.1568	0.186	0.04497	0.722	-0.2306	2.94e-06
2R_1467968_SNP	G	A	A	0.08108	12	136	Intergenic	Intergenic	Intergenic		0.2726	0.0178	0.09674	0.377	0.1829	0.0981	0.1793	3.98e-05
2R_16700181_SNP	G	A	A	0.1469	26	151	Intergenic	Intergenic	Intergenic		0.2824	0.000444	0.3376	7.25e-06	0.308	5.79e-05	-0.05118	0.103
2R_16739791_SNP	C	T	C	0.2938	52	125	FBgn0034553	CG9993	UPSTREAM	165	-0.2797	6e-06	-0.2341	5.53e-05	-0.2588	1.27e-05	-0.04189	0.0856
2R_17087746_SNP	T	A	A	0.05525	10	171	FBgn0034602	Lapsyn	DOWNSTREAM	810	0.03221	0.797	0.2503	0.0337	0.1402	0.241	-0.216	4.05e-06
2R_17087746_SNP	T	A	A	0.05525	10	171	FBgn0265180	CG44245	UPSTREAM	242	0.03221	0.797	0.2503	0.0337	0.1402	0.241	-0.216	4.05e-06
2R_17087746_SNP	T	A	A	0.05525	10	171	FBgn0265191	Glycogenin	UPSTREAM	242	0.03221	0.797	0.2503	0.0337	0.1402	0.241	-0.216	4.05e-06
2R_17087749_INS	TT	T	T	0.05587	10	169	FBgn0034602	Lapsyn	DOWNSTREAM	814	0.03324	0.791	0.2511	0.0332	0.1411	0.239	-0.2158	4.2e-06
2R_17087749_INS	TT	T	T	0.05587	10	169	FBgn0265180	CG44245	UPSTREAM	238	0.03324	0.791	0.2511	0.0332	0.1411	0.239	-0.2158	4.2e-06
2R_17087749_INS	TT	T	T	0.05587	10	169	FBgn0265191	Glycogenin	UPSTREAM	238	0.03324	0.791	0.2511	0.0332	0.1411	0.239	-0.2158	4.2e-06
2R_17156833_SNP	G	A	A	0.1484	27	155	FBgn0085426	Rgk3	INTRON	0	-0.1661	0.0375	-0.03785	0.613	-0.09796	0.202	-0.1362	5.93e-06
2R_17971127_SNP	A	G	G	0.06557	12	171	FBgn0034691	synj	SYNONYMOUS_CODING	0	0.5366	1.47e-06	0.4891	3.8e-06	0.5127	1.55e-06	0.0477	0.28
2R_20237875_SNP	C	G	G	0.07303	13	165	FBgn0004101	bs	DOWNSTREAM	595	0.4875	6.22e-06	0.4478	1.21e-05	0.4675	6.02e-06	0.03999	0.348
2R_2734632_SNP	T	G	G	0.05587	10	169	Intergenic	Intergenic	Intergenic		-0.06518	0.603	0.1133	0.317	0.04332	0.718	-0.217	3.67e-06
2R_4753098_SNP	T	C	C	0.0565	10	167	FBgn0011286	Rya-r44F	INTRON	0	0.5016	4.24e-05	0.5326	3.89e-06	0.5157	1.03e-05	-0.02818	0.559
2R_4753122_SNP	G	T	T	0.05028	9	170	FBgn0011286	Rya-r44F	INTRON	0	0.5432	2.38e-05	0.5653	3.06e-06	0.5525	6.71e-06	-0.01853	0.715
2R_5198612_SNP	T	G	T	0.1875	33	143	FBgn0033403	CG13739	UTR_3_PRIME	0	0.3301	4.97e-06	0.3059	7.78e-06	0.317	4.63e-06	0.02604	0.363
2R_5198612_SNP	T	G	T	0.1875	33	143	FBgn0033405	CG13954	UTR_3_PRIME	0	0.3301	4.97e-06	0.3059	7.78e-06	0.317	4.63e-06	0.02604	0.363
2R_5198613_SNP	C	G	C	0.1875	33	143	FBgn0033403	CG13739	UTR_3_PRIME	0	0.3321	4.3e-06	0.3071	7.14e-06	0.3187	4.11e-06	0.02695	0.346
2R_5198613_SNP	C	G	C	0.1875	33	143	FBgn0033405	CG13954	UTR_3_PRIME	0	0.3321	4.3e-06	0.3071	7.14e-06	0.3187	4.11e-06	0.02695	0.346
2R_5209078_DEL	GG	G	GG	0.3605	53	94	FBgn0033403	CG13739	INTRON	0	0.307	1.68e-06	0.2797	3.87e-06	0.2915	2.09e-06	0.03114	0.22
2R_5209078_DEL	GG	G	GG	0.3605	53	94	FBgn0033405	CG13954	INTRON	0	0.307	1.68e-06	0.2797	3.87e-06	0.2915	2.09e-06	0.03114	0.22
2R_5209095_SNP	A	G	A	0.3081	53	119	FBgn0033403	CG13739	INTRON	0	0.2892	2.79e-06	0.2574	1.04e-05	0.2724	4.14e-06	0.03359	0.169
2R_5209095_SNP	A	G	A	0.3081	53	119	FBgn0033405	CG13954	INTRON	0	0.2892	2.79e-06	0.2574	1.04e-05	0.2724	4.14e-06	0.03359	0.169
2R_5209096_SNP	A	T	A	0.3099	53	118	FBgn0033403	CG13739	INTRON	0	0.2745	9.52e-06	0.2442	3.12e-05	0.2583	1.38e-05	0.03242	0.185
2R_5209096_SNP	A	T	A	0.3099	53	118	FBgn0033405	CG13954	INTRON	0	0.2745	9.52e-06	0.2442	3.12e-05	0.2583	1.38e-05	0.03242	0.185
2R_6183026_SNP	A	C	C	0.4678	80	91	FBgn0033504	CAP	INTRON	0	0.07259	0.218	-0.01936	0.727	0.02231	0.693	0.1006	5.34e-06
2R_6248315_SNP	A	T	T	0.07229	12	154	FBgn0261698	CG42732	INTRON	0	-2.07e-05	1	0.2055	0.0586	0.1012	0.359	-0.2024	2.69e-06
2R_6248315_SNP	A	T	T	0.07229	12	154	FBgn0263270	CG43396	UTR_3_PRIME	0	-2.07e-05	1	0.2055	0.0586	0.1012	0.359	-0.2024	2.69e-06
2R_6586580_SNP	A	C	A	0.3118	53	117	FBgn0024836	stan	INTRON	0	0.2321	0.000207	0.2615	5.63e-06	0.2565	1.63e-05	-0.04889	0.0452
2R_7821831_SNP	G	T	G	0.3631	65	114	Intergenic	Intergenic	Intergenic		0.2314	7.81e-05	0.2458	7.11e-06	0.237	2.26e-05	-0.01108	0.63
2R_8414275_DEL	T	TT	TT	0.05172	9	165	Intergenic	Intergenic	Intergenic		0.5498	1.9e-05	0.5499	5.94e-06	0.5495	7.68e-06	0.0005187	0.992
2R_8862330_DEL	A	AGCCGAAA	AGCCGAAA	0.07558	13	159	FBgn0005624	Psc	INTRON	0	-0.1131	0.308	0.07628	0.452	-0.02106	0.843	-0.1841	9.85e-06
2R_9457824_SNP	G	T	T	0.05464	10	173	Intergenic	Intergenic	Intergenic		-0.06636	0.596	0.1469	0.214	0.03797	0.751	-0.2087	8.81e-06
2R_95829_INS	A	AT	A	0.05063	8	150	Intergenic	Intergenic	Intergenic		0.5571	4.52e-05	0.5872	5.03e-06	0.5727	1.11e-05	-0.03122	0.562
2R_9637985_SNP	A	T	T	0.2784	49	127	Intergenic	Intergenic	Intergenic		0.2676	2.29e-05	0.2618	9.53e-06	0.2696	7.89e-06	-0.004116	0.869
2R_9833373_SNP	T	G	G	0.0625	11	165	FBgn0262739	AGO1	UTR_3_PRIME	0	0.4912	2.71e-05	0.5334	1.25e-06	0.5101	4.86e-06	-0.03779	0.413
3L_10283117_SNP	G	T	T	0.3457	56	106	Intergenic	Intergenic	Intergenic		0.2719	1.14e-05	0.2453	2.33e-05	0.2653	7.6e-06	0.01318	0.59
3L_10283149_SNP	T	C	C	0.3468	60	113	Intergenic	Intergenic	Intergenic		0.2686	7.21e-06	0.245	1.23e-05	0.2628	4.39e-06	0.01144	0.629
3L_1073985_SNP	T	C	C	0.05525	10	171	FBgn0004870	bab1	INTRON	0	0.5167	2.38e-05	0.4853	1.13e-05	0.523	7.45e-06	-0.01259	0.794
3L_11445297_SNP	A	T	T	0.05028	9	170	Intergenic	Intergenic	Intergenic		-0.0924	0.483	0.1285	0.302	0.01699	0.893	-0.2188	9.42e-06
3L_11453128_SNP	G	C	G	0.2126	37	137	FBgn0036161	CG7551	DOWNSTREAM	403	-0.01183	0.868	0.09929	0.135	0.04821	0.48	-0.1201	7.05e-06
3L_11882595_SNP	G	T	T	0.06211	10	151	FBgn0036220	CG5897	UPSTREAM	514	0.542	9.54e-06	0.5482	2.07e-06	0.5429	3.43e-06	-0.001761	0.971
3L_11882636_SNP	A	G	G	0.05587	10	169	FBgn0036220	CG5897	UPSTREAM	555	0.5256	1.7e-05	0.5339	3.64e-06	0.5278	6.12e-06	-0.004306	0.929
3L_11883246_SNP	T	A	A	0.07143	13	169	Intergenic	Intergenic	Intergenic		0.5227	1.12e-06	0.5241	2.26e-07	0.5217	3.55e-07	0.001837	0.966
3L_11884475_SNP	A	T	T	0.07821	14	165	Intergenic	Intergenic	Intergenic		0.5104	8.64e-07	0.5343	4.26e-08	0.5204	1.41e-07	-0.01999	0.628
3L_11884692_SNP	T	C	C	0.07182	13	168	Intergenic	Intergenic	Intergenic		0.4414	4.63e-05	0.4641	5.45e-06	0.4515	1.27e-05	-0.02015	0.637
3L_12698960_SNP	T	C	C	0.06011	11	172	FBgn0014343	mirr	INTRON	0	-0.1005	0.401	0.1049	0.354	0.0003107	0.998	-0.2016	7.04e-06
3L_12919913_SNP	C	T	T	0.07303	13	165	Intergenic	Intergenic	Intergenic		0.4726	1.22e-05	0.3969	6.45e-05	0.4419	2e-05	0.06146	0.149
3L_12919938_SNP	G	T	T	0.07386	13	163	Intergenic	Intergenic	Intergenic		0.4749	1.12e-05	0.3982	6.14e-05	0.4437	1.86e-05	0.0624	0.143
3L_12923668_SNP	A	T	T	0.05028	9	170	Intergenic	Intergenic	Intergenic		0.6535	2.71e-07	0.5725	2.25e-06	0.6104	5.53e-07	0.08623	0.0878
3L_13106485_SNP	T	A	A	0.05556	10	170	FBgn0010452	trn	UPSTREAM	886	0.548	6.96e-06	0.4826	3.14e-05	0.5143	1.08e-05	0.06723	0.162
3L_13871249_SNP	C	T	T	0.0618	11	167	FBgn0036382	CG13737	UPSTREAM	845	0.4916	2.66e-05	0.3748	0.000799	0.4327	0.00012	0.1177	0.0101
3L_13871249_SNP	C	T	T	0.0618	11	167	FBgn0264006	dysc	INTRON	0	0.4916	2.66e-05	0.3748	0.000799	0.4327	0.00012	0.1177	0.0101
3L_14055695_SNP	A	G	G	0.1552	27	147	FBgn0052138	CG32138	INTRON	0	0.349	8.71e-06	0.2518	0.000794	0.2988	7.69e-05	0.1004	0.00103
3L_14138807_INS	AAGTATATTAAAA	A	A	0.07471	13	161	Intergenic	Intergenic	Intergenic		-0.2763	0.012	-0.07699	0.463	-0.179	0.0909	-0.1946	2.75e-06
3L_1602183_SNP	C	T	T	0.05	9	171	FBgn0035238	CG12104	INTRON	0	-0.1478	0.261	0.07899	0.526	-0.03518	0.78	-0.2253	4.88e-06
3L_1602183_SNP	C	T	T	0.05	9	171	FBgn0035239	CG18170	UPSTREAM	771	-0.1478	0.261	0.07899	0.526	-0.03518	0.78	-0.2253	4.88e-06
3L_1602183_SNP	C	T	T	0.05	9	171	FBgn0035240	CG33791	UPSTREAM	771	-0.1478	0.261	0.07899	0.526	-0.03518	0.78	-0.2253	4.88e-06
3L_1675734_DEL	G	GG	GG	0.07821	14	165	FBgn0035260	CG7991	INTRON	0	-0.1984	0.0629	-0.007822	0.939	-0.1056	0.303	-0.1855	3.73e-06
3L_17323674_INS	GG	G	G	0.2456	42	129	Intergenic	Intergenic	Intergenic		0.2894	1.42e-05	0.2748	1.07e-05	0.2819	9.87e-06	0.01498	0.569
3L_17647719_SNP	C	A	A	0.05618	10	168	FBgn0036745	CG7484	UTR_5_PRIME	0	-0.08253	0.51	0.1347	0.255	0.02574	0.83	-0.2165	3.87e-06
3L_17647719_SNP	C	A	A	0.05618	10	168	FBgn0052177	Ndfip	UPSTREAM	339	-0.08253	0.51	0.1347	0.255	0.02574	0.83	-0.2165	3.87e-06
3L_17647719_SNP	C	A	A	0.05618	10	168	FBgn0052179	Krn	UPSTREAM	339	-0.08253	0.51	0.1347	0.255	0.02574	0.83	-0.2165	3.87e-06
3L_2130300_SNP	A	G	G	0.08791	16	166	FBgn0052311	zormin	INTRON	0	-0.08119	0.42	0.0717	0.439	0.00416	0.966	-0.1707	6.14e-06
3L_2130488_SNP	A	G	G	0.08791	16	166	FBgn0052311	zormin	INTRON	0	-0.08994	0.372	0.06194	0.504	-0.005247	0.957	-0.1694	7.3e-06
3L_2130543_SNP	G	C	C	0.08791	16	166	FBgn0052311	zormin	INTRON	0	-0.08994	0.372	0.06194	0.504	-0.005247	0.957	-0.1694	7.3e-06
3L_2269465_SNP	A	T	T	0.05464	10	173	FBgn0041709	yellow-g	DOWNSTREAM	416	-0.1067	0.393	0.06124	0.573	0.001403	0.991	-0.2163	3.9e-06
3L_2269465_SNP	A	T	T	0.05464	10	173	FBgn0052302	CG32302	NON_SYNONYMOUS_CODING	0	-0.1067	0.393	0.06124	0.573	0.001403	0.991	-0.2163	3.9e-06
3L_2269465_SNP	A	T	T	0.05464	10	173	FBgn0052304	obst-I	DOWNSTREAM	935	-0.1067	0.393	0.06124	0.573	0.001403	0.991	-0.2163	3.9e-06
3L_2270677_SNP	T	C	C	0.06077	11	170	FBgn0041709	yellow-g	INTRON	0	-0.1217	0.309	0.04342	0.679	-0.0188	0.87	-0.2057	4.46e-06
3L_2270677_SNP	T	C	C	0.06077	11	170	FBgn0052302	CG32302	DOWNSTREAM	774	-0.1217	0.309	0.04342	0.679	-0.0188	0.87	-0.2057	4.46e-06
3L_2629960_SNP	A	G	G	0.07821	14	165	FBgn0011828	Pxn	START_GAINED	0	-0.1751	0.101	0.007931	0.938	-0.08469	0.409	-0.1809	6.64e-06
3L_2662747_SNP	T	C	C	0.05435	10	174	FBgn0053234	CG33234	SYNONYMOUS_CODING	0	-0.09891	0.429	0.1178	0.32	0.008139	0.946	-0.2141	4.92e-06
3L_2662747_SNP	T	C	C	0.05435	10	174	FBgn0264606	CG43955	INTRON	0	-0.09891	0.429	0.1178	0.32	0.008139	0.946	-0.2141	4.92e-06
3L_3000745_SNP	G	T	T	0.05978	11	173	Intergenic	Intergenic	Intergenic		-0.05282	0.659	0.1557	0.168	0.04973	0.664	-0.2051	4.73e-06
3L_7331027_SNP	A	T	T	0.2486	44	133	FBgn0035766	eco	NON_SYNONYMOUS_CODING	0	0.2782	2.06e-05	0.2837	3.25e-06	0.2807	6.8e-06	-0.004953	0.848
3L_8094367_SNP	G	A	A	0.06593	12	170	FBgn0262579	Ect4	INTRON	0	-0.0912	0.427	0.09626	0.358	0.006915	0.95	-0.1962	5.19e-06
3L_8207974_SNP	T	A	A	0.1486	26	149	FBgn0040832	CG8012	UPSTREAM	406	-0.005552	0.946	0.1326	0.0853	0.06228	0.426	-0.1357	9.83e-06
3L_835171_SNP	T	C	C	0.06557	12	171	FBgn0260755	CG42553	SYNONYMOUS_CODING	0	0.4903	1.21e-05	0.4626	1.3e-05	0.4753	9.26e-06	0.02995	0.498
3L_835171_SNP	T	C	C	0.06557	12	171	FBgn0260756	CG42554	UPSTREAM	512	0.4903	1.21e-05	0.4626	1.3e-05	0.4753	9.26e-06	0.02995	0.498
3L_886194_SNP	T	C	C	0.08609	13	138	FBgn0052479	CG32479	INTRON	0	0.5058	3.12e-06	0.389	0.000104	0.4734	5.32e-06	0.06468	0.131
3L_9186552_SNP	A	G	G	0.1067	19	159	Intergenic	Intergenic	Intergenic		0.4065	7.85e-06	0.2904	0.000486	0.371	2.15e-05	0.07105	0.0471
3L_9186554_SNP	A	G	G	0.09714	17	158	Intergenic	Intergenic	Intergenic		0.43	6.9e-06	0.2965	0.000668	0.3888	2.31e-05	0.08243	0.0283
3L_9231896_SNP	T	C	C	0.05028	9	170	Intergenic	Intergenic	Intergenic		0.5603	1.27e-05	0.405	0.000521	0.5199	2.4e-05	0.08072	0.11
3L_9307613_SNP	G	C	C	0.1534	27	149	Intergenic	Intergenic	Intergenic		0.3729	1.79e-06	0.298	3.76e-05	0.3579	1.7e-06	0.03014	0.33
3L_9362518_SNP	G	C	C	0.06098	10	154	FBgn0011769	Fdxh	DOWNSTREAM	777	0.5302	1.5e-05	0.3957	0.000404	0.497	2.32e-05	0.0664	0.169
3L_9362518_SNP	G	C	C	0.06098	10	154	FBgn0035981	CG4452	INTRON	0	0.5302	1.5e-05	0.3957	0.000404	0.497	2.32e-05	0.0664	0.169
3L_9373507_DEL	A	AC	AC	0.05028	9	170	FBgn0001227	Hsp67Ba	UPSTREAM	874	0.5833	5.23e-06	0.4658	6.03e-05	0.5679	3.56e-06	0.03084	0.543
3L_9373507_DEL	A	AC	AC	0.05028	9	170	FBgn0263492	CR43481	EXON	0	0.5833	5.23e-06	0.4658	6.03e-05	0.5679	3.56e-06	0.03084	0.543
3L_9404562_SNP	C	T	T	0.1067	19	159	FBgn0035986	CG4022	UPSTREAM	630	0.4006	1.08e-05	0.3396	5.99e-05	0.3847	1.01e-05	0.03172	0.378
3L_9404562_SNP	C	T	T	0.1067	19	159	FBgn0035987	CG3689	INTRON	0	0.4006	1.08e-05	0.3396	5.99e-05	0.3847	1.01e-05	0.03172	0.378
3L_9433381_SNP	A	C	C	0.1156	20	153	FBgn0035993	Nf-YA	UTR_3_PRIME	0	0.4088	4.32e-06	0.3321	6.3e-05	0.3843	6.62e-06	0.04913	0.162
3L_9433381_SNP	A	C	C	0.1156	20	153	FBgn0260859	Bet3	INTRON	0	0.4088	4.32e-06	0.3321	6.3e-05	0.3843	6.62e-06	0.04913	0.162
3L_9438557_SNP	G	A	A	0.07143	13	169	FBgn0053926	CG33926	INTRON	0	0.5764	6.27e-08	0.3879	9.42e-05	0.5064	8.14e-07	0.14	0.000866
3L_9439054_SNP	T	A	A	0.06818	12	164	FBgn0035995	CG3529	UPSTREAM	910	0.59	1.02e-07	0.3927	0.000137	0.5178	1.25e-06	0.1444	0.00095
3L_9439054_SNP	T	A	A	0.06818	12	164	FBgn0053926	CG33926	NON_SYNONYMOUS_CODING	0	0.59	1.02e-07	0.3927	0.000137	0.5178	1.25e-06	0.1444	0.00095
3L_9526159_SNP	C	T	T	0.1023	18	158	Intergenic	Intergenic	Intergenic		0.4739	2.96e-07	0.3705	1.78e-05	0.4397	7.19e-07	0.06827	0.0629
3L_9561542_SNP	A	G	G	0.06433	11	160	FBgn0261555	CG42673	INTRON	0	0.4665	7.15e-05	0.4184	9.08e-05	0.4729	2.5e-05	-0.0128	0.782
3L_9561544_SNP	T	A	A	0.05172	9	165	FBgn0261555	CG42673	INTRON	0	0.6151	1.47e-06	0.4404	0.000156	0.5668	3.78e-06	0.09646	0.0561
3L_9561557_SNP	G	A	A	0.08046	14	160	FBgn0261555	CG42673	INTRON	0	0.6553	1.07e-10	0.5415	9.07e-09	0.6271	1.11e-10	0.05646	0.171
3L_9561561_SNP	G	T	T	0.08046	14	160	FBgn0261555	CG42673	INTRON	0	0.6553	1.07e-10	0.5415	9.07e-09	0.6271	1.11e-10	0.05646	0.171
3L_9600002_SNP	T	A	A	0.1588	27	143	FBgn0036017	CG3280	INTRON	0	0.3539	6.71e-06	0.2894	8.66e-05	0.3321	1.05e-05	0.04365	0.159
3L_9793666_SNP	A	G	G	0.1154	18	138	FBgn0036046	Ilp2	DOWNSTREAM	126	0.4713	4.27e-07	0.4028	3.32e-06	0.4555	3.28e-07	0.03169	0.393
3L_9793666_SNP	A	G	G	0.1154	18	138	FBgn0044050	Ilp3	DOWNSTREAM	732	0.4713	4.27e-07	0.4028	3.32e-06	0.4555	3.28e-07	0.03169	0.393
3L_9793666_SNP	A	G	G	0.1154	18	138	FBgn0044328	CG32052	INTRON	0	0.4713	4.27e-07	0.4028	3.32e-06	0.4555	3.28e-07	0.03169	0.393
3L_9793768_SNP	A	T	T	0.1429	24	144	FBgn0036046	Ilp2	DOWNSTREAM	228	0.3523	2.1e-05	0.3316	1.65e-05	0.3539	7.7e-06	-0.003143	0.923
3L_9793768_SNP	A	T	T	0.1429	24	144	FBgn0044050	Ilp3	DOWNSTREAM	630	0.3523	2.1e-05	0.3316	1.65e-05	0.3539	7.7e-06	-0.003143	0.923
3L_9793768_SNP	A	T	T	0.1429	24	144	FBgn0044328	CG32052	INTRON	0	0.3523	2.1e-05	0.3316	1.65e-05	0.3539	7.7e-06	-0.003143	0.923
3R_10698537_SNP	T	C	C	0.05882	10	160	FBgn0264754	btsz	INTRON	0	0.4827	8.58e-05	0.5251	1.91e-06	0.521	8.46e-06	-0.07664	0.111
3R_10708087_SNP	A	T	T	0.1176	20	150	FBgn0038268	CG3631	UTR_3_PRIME	0	0.3311	0.000233	0.3713	4.44e-06	0.3636	2.18e-05	-0.06502	0.0641
3R_10708087_SNP	A	T	T	0.1176	20	150	FBgn0038269	Rrp6	DOWNSTREAM	18	0.3311	0.000233	0.3713	4.44e-06	0.3636	2.18e-05	-0.06502	0.0641
3R_10846817_SNP	A	T	T	0.0678	12	165	Intergenic	Intergenic	Intergenic		0.3836	0.000712	0.4505	1.07e-05	0.4288	7.06e-05	-0.09036	0.0403
3R_10846833_SNP	C	A	A	0.0678	12	165	Intergenic	Intergenic	Intergenic		0.3845	0.000692	0.4514	1.02e-05	0.4297	6.81e-05	-0.09042	0.0402
3R_12733206_SNP	G	A	A	0.05525	10	171	FBgn0264857	iab-8	INTRON	0	0.05029	0.688	0.2613	0.0265	0.1551	0.195	-0.2097	8e-06
3R_17310351_SNP	G	A	A	0.06742	12	166	FBgn0038889	CG7922	SYNONYMOUS_CODING	0	0.3869	0.000636	0.4715	8.89e-06	0.4289	7e-05	-0.08404	0.0567
3R_18464125_SNP	A	G	G	0.05682	10	166	FBgn0020278	loco	SYNONYMOUS_CODING	0	-0.1179	0.346	0.1042	0.379	-0.007859	0.948	-0.2201	2.64e-06
3R_23698691_SNP	C	G	G	0.05028	9	170	FBgn0039552	CG12426	UPSTREAM	579	-0.1031	0.433	0.1215	0.329	0.00697	0.956	-0.2202	8.14e-06
3R_23698691_SNP	C	G	G	0.05028	9	170	FBgn0085382	CG34353	INTRON	0	-0.1031	0.433	0.1215	0.329	0.00697	0.956	-0.2202	8.14e-06
3R_23719209_SNP	T	C	C	0.05	9	171	FBgn0085382	CG34353	INTRON	0	-0.05897	0.654	0.1684	0.176	0.05253	0.677	-0.223	6.14e-06
3R_25299457_SNP	T	G	G	0.07471	13	161	FBgn0004369	Ptp99A	INTRON	0	0.5072	2.5e-06	0.5059	6.52e-07	0.5059	8.77e-07	0.002552	0.952
3R_25490087_SNP	G	T	T	0.06111	11	169	FBgn0039675	ppk21	UPSTREAM	414	0.01604	0.893	0.2158	0.0558	0.1155	0.313	-0.199	9.48e-06
3R_25784396_SNP	G	A	A	0.07514	13	160	FBgn0004622	Takr99D	INTRON	0	0.4862	6.79e-06	0.4946	1.2e-06	0.49	2.02e-06	-0.007619	0.859
3R_26484850_SNP	G	T	T	0.06742	12	166	Intergenic	Intergenic	Intergenic		0.4753	2.32e-05	0.4296	1.41e-05	0.4949	3.8e-06	-0.03904	0.378
3R_26484913_INS	ACA	A	A	0.07263	13	166	Intergenic	Intergenic	Intergenic		0.4392	5.12e-05	0.4532	9.44e-06	0.4464	1.62e-05	-0.01441	0.736
3R_26485196_INS	TT	T	T	0.06742	12	166	Intergenic	Intergenic	Intergenic		0.4574	4.82e-05	0.4926	3.27e-06	0.4748	9.7e-06	-0.0348	0.432
3R_26485198_SNP	A	C	C	0.06215	11	166	Intergenic	Intergenic	Intergenic		0.4998	1.92e-05	0.5394	9.23e-07	0.5194	3.16e-06	-0.03918	0.395
3R_26485222_SNP	T	C	C	0.07263	13	166	Intergenic	Intergenic	Intergenic		0.4368	5.65e-05	0.4628	5.88e-06	0.4496	1.4e-05	-0.02553	0.55
3R_26689933_SNP	A	G	G	0.09392	17	164	Intergenic	Intergenic	Intergenic		0.4527	1.96e-06	0.4369	1.2e-06	0.4448	1e-06	0.01571	0.677
3R_26703163_SNP	T	C	C	0.06111	11	169	FBgn0039808	CG12071	DOWNSTREAM	128	0.497	2.12e-05	0.4909	3.51e-06	0.5152	3.79e-06	-0.03637	0.43
3R_8644870_SNP	C	G	G	0.05525	10	171	Intergenic	Intergenic	Intergenic		0.4703	0.000128	0.514	8.59e-06	0.4908	2.78e-05	-0.04109	0.394
X_11343303_SNP	A	G	G	0.08197	15	168	FBgn0262740	Evi5	INTRON	0	0.4491	8.76e-06	0.462	1.21e-06	0.4535	2.57e-06	-0.00876	0.826
X_11343320_SNP	C	T	T	0.07182	13	168	FBgn0262740	Evi5	INTRON	0	0.5079	2.33e-06	0.5331	1.36e-07	0.5186	4.24e-07	-0.02149	0.614
X_12885933_DEL	G	GG	GG	0.05028	9	170	FBgn0261379	rad	INTRON	0	-0.3184	0.0148	-0.08236	0.509	-0.2025	0.107	-0.2318	2.48e-06
X_12964167_SNP	G	A	A	0.05525	10	171	FBgn0261388	CG42629	SYNONYMOUS_CODING	0	-0.1602	0.2	0.07243	0.541	-0.04498	0.708	-0.2304	7.93e-07
X_13133169_SNP	T	C	C	0.1397	25	154	FBgn0004456	mew	INTRON	0	0.3518	1.37e-05	0.3017	6.61e-05	0.3374	1.33e-05	0.02889	0.365
X_13886060_SNP	G	A	A	0.0578	10	163	Intergenic	Intergenic	Intergenic		0.6365	1.38e-07	0.5568	1.32e-06	0.5951	2.84e-07	0.08274	0.0854
X_13886539_SNP	A	G	G	0.1209	22	160	Intergenic	Intergenic	Intergenic		0.3801	8.17e-06	0.3381	2.93e-05	0.3578	1.19e-05	0.04469	0.184
X_13886540_SNP	A	G	G	0.09605	17	160	Intergenic	Intergenic	Intergenic		0.4731	6.34e-07	0.4254	2.43e-06	0.4477	8.73e-07	0.05072	0.179
X_14078010_SNP	T	C	T	0.1193	21	155	FBgn0030541	CG11584	DOWNSTREAM	656	0.3656	2.89e-05	0.3587	9.18e-06	0.3644	1.29e-05	0.00247	0.943
X_14078010_SNP	T	C	T	0.1193	21	155	FBgn0052603	CG32603	UPSTREAM	584	0.3656	2.89e-05	0.3587	9.18e-06	0.3644	1.29e-05	0.00247	0.943
X_14308227_SNP	A	T	T	0.06557	12	171	FBgn0052600	dpr8	INTRON	0	0.3998	0.000404	0.5311	4.51e-07	0.4658	1.43e-05	-0.1319	0.00256
X_14308229_SNP	A	G	G	0.06557	12	171	FBgn0052600	dpr8	INTRON	0	0.3999	0.000404	0.5311	4.5e-07	0.4658	1.43e-05	-0.1318	0.00257
X_14309506_SNP	A	C	C	0.06593	12	170	FBgn0052600	dpr8	INTRON	0	0.38	0.000791	0.5195	8.29e-07	0.4492	2.95e-05	-0.1384	0.00153
X_14310288_SNP	G	T	T	0.07182	13	168	FBgn0052600	dpr8	INTRON	0	0.3925	0.000313	0.498	9.58e-07	0.4433	1.85e-05	-0.1016	0.0164
X_14319153_SNP	T	C	C	0.07104	13	170	FBgn0052600	dpr8	INTRON	0	0.3415	0.00178	0.4763	2.93e-06	0.4085	8.43e-05	-0.1339	0.00146
X_14319166_SNP	G	C	C	0.07104	13	170	FBgn0052600	dpr8	INTRON	0	0.3415	0.00178	0.4763	2.93e-06	0.4085	8.43e-05	-0.1339	0.00146
X_14320291_SNP	T	C	C	0.07104	13	170	FBgn0052600	dpr8	INTRON	0	0.3585	0.00102	0.4951	1.11e-06	0.4264	3.92e-05	-0.1357	0.00125
X_14320915_SNP	C	T	T	0.09827	17	156	FBgn0052600	dpr8	INTRON	0	0.4116	1.78e-05	0.5264	3.17e-09	0.4687	2.48e-07	-0.1142	0.00225
X_14321345_SNP	T	A	A	0.06395	11	161	FBgn0052600	dpr8	INTRON	0	0.4779	4.62e-05	0.5237	2.02e-06	0.5008	7.51e-06	-0.04571	0.322
X_14321402_SNP	C	T	T	0.05814	10	162	FBgn0052600	dpr8	INTRON	0	0.3863	0.00181	0.545	2.28e-06	0.4658	7.47e-05	-0.159	0.000835
X_14602938_SNP	A	G	G	0.0663	12	169	FBgn0015774	NetB	INTRON	0	-0.1427	0.214	0.07134	0.512	-0.03737	0.734	-0.2107	8.92e-07
X_14603014_SNP	C	A	A	0.07345	13	164	FBgn0015774	NetB	INTRON	0	-0.12	0.279	0.09699	0.355	-0.013	0.903	-0.214	2.05e-07
X_14603039_SNP	C	T	T	0.07222	13	167	FBgn0015774	NetB	INTRON	0	-0.1237	0.264	0.09399	0.37	-0.01634	0.878	-0.2146	1.84e-07
X_14614018_SNP	T	C	C	0.05525	10	171	FBgn0015774	NetB	INTRON	0	0.5547	5.24e-06	0.465	6.18e-05	0.5067	1.47e-05	0.09603	0.0453
X_14790556_SNP	G	A	A	0.1374	25	157	FBgn0030592	CG9514	INTRON	0	0.3602	8.04e-06	0.3031	4.45e-05	0.3494	6.05e-06	0.02171	0.496
X_14790556_SNP	G	A	A	0.1374	25	157	FBgn0264078	Flo-2	INTRON	0	0.3602	8.04e-06	0.3031	4.45e-05	0.3494	6.05e-06	0.02171	0.496
X_14797207_SNP	A	G	G	0.0791	14	163	FBgn0030593	CG9512	INTRON	0	-0.2084	0.0507	-0.04246	0.666	-0.1161	0.257	-0.1847	4.16e-06
X_14797207_SNP	A	G	G	0.0791	14	163	FBgn0264078	Flo-2	INTRON	0	-0.2084	0.0507	-0.04246	0.666	-0.1161	0.257	-0.1847	4.16e-06
X_15018250_SNP	T	A	A	0.1611	29	151	Intergenic	Intergenic	Intergenic		0.2798	0.000262	0.3135	9.83e-06	0.3058	2.79e-05	-0.05197	0.0825
X_15018285_SNP	C	A	A	0.1713	31	150	Intergenic	Intergenic	Intergenic		0.2649	0.00039	0.3163	6.07e-06	0.2895	4.68e-05	-0.04937	0.0901
X_15018328_SNP	T	A	A	0.1667	30	150	Intergenic	Intergenic	Intergenic		0.2809	0.000201	0.3113	8.65e-06	0.3047	2.29e-05	-0.04764	0.107
X_15019334_SNP	T	C	C	0.1694	31	152	FBgn0260006	drd	UPSTREAM	454	0.2618	0.000449	0.318	5.22e-06	0.2889	4.78e-05	-0.05404	0.0631
X_15019602_SNP	T	C	C	0.1484	27	155	FBgn0260006	drd	UPSTREAM	186	0.3102	7.96e-05	0.3677	5.6e-07	0.3374	6.46e-06	-0.05444	0.077
X_15020149_SNP	G	T	T	0.1676	30	149	FBgn0260006	drd	SYNONYMOUS_CODING	0	0.2799	0.000214	0.32	4.7e-06	0.3088	1.78e-05	-0.05766	0.0507
X_15020911_SNP	T	G	G	0.1667	30	150	FBgn0260006	drd	INTRON	0	0.287	0.000144	0.3109	6.73e-06	0.3098	1.64e-05	-0.04553	0.123
X_15021065_SNP	C	T	T	0.1713	31	150	FBgn0260006	drd	INTRON	0	0.2886	0.000105	0.3124	4.53e-06	0.3109	1.15e-05	-0.04443	0.128
X_15021517_SNP	C	G	G	0.1602	29	152	FBgn0260006	drd	INTRON	0	0.3313	1.32e-05	0.3265	3.91e-06	0.3379	3.19e-06	-0.0133	0.658
X_15021586_SNP	A	T	T	0.1492	27	154	FBgn0260006	drd	INTRON	0	0.3288	2.76e-05	0.3682	3.54e-07	0.3594	1.43e-06	-0.06108	0.0471
X_15022085_SNP	G	A	A	0.1576	29	155	FBgn0260006	drd	INTRON	0	0.2986	9.08e-05	0.3474	1.13e-06	0.3214	9.65e-06	-0.04563	0.127
X_15022454_SNP	T	C	C	0.1722	31	149	FBgn0260006	drd	INTRON	0	0.2712	0.000281	0.3076	8.51e-06	0.2899	4.62e-05	-0.03748	0.199
X_15023352_SNP	C	T	T	0.1311	24	159	FBgn0260006	drd	INTRON	0	0.351	1.98e-05	0.3332	1.86e-05	0.3409	1.48e-05	0.02024	0.533
X_15023469_SNP	C	G	G	0.1374	25	157	FBgn0260006	drd	INTRON	0	0.3998	6.13e-07	0.3689	1.21e-06	0.383	6.08e-07	0.0337	0.29
X_15024079_SNP	A	G	G	0.1326	24	157	FBgn0260006	drd	INTRON	0	0.4267	1.54e-07	0.4039	1.54e-07	0.4137	1.05e-07	0.02595	0.424
X_15024310_SNP	G	A	A	0.1154	21	161	FBgn0260006	drd	INTRON	0	0.3996	4.16e-06	0.3715	6.29e-06	0.3843	3.75e-06	0.03048	0.375
X_15024384_SNP	A	G	G	0.1111	20	160	FBgn0260006	drd	INTRON	0	0.4268	1.41e-06	0.3994	1.89e-06	0.4116	1.17e-06	0.03045	0.386
X_15024544_SNP	T	G	G	0.1167	21	159	FBgn0260006	drd	INTRON	0	0.4775	2.56e-08	0.4708	5.85e-09	0.4727	7.68e-09	0.009561	0.781
X_15024886_DEL	C	CGGATTTATAGTC	CGGATTTATAGTC	0.119	20	148	FBgn0260006	drd	INTRON	0	0.4873	3.09e-08	0.4505	3.37e-08	0.4743	1.75e-08	0.02598	0.462
X_15025082_SNP	C	T	T	0.1329	23	150	FBgn0260006	drd	INTRON	0	0.3727	9.01e-06	0.3419	1.19e-05	0.3592	7.83e-06	0.02702	0.415
X_15025107_SNP	A	G	G	0.1279	22	150	FBgn0260006	drd	INTRON	0	0.4019	2.46e-06	0.3614	5.27e-06	0.3841	2.58e-06	0.03559	0.292
X_15025325_SNP	T	G	G	0.1006	17	152	FBgn0260006	drd	INTRON	0	0.4637	1.16e-06	0.4494	6.17e-07	0.4552	5.93e-07	0.01696	0.655
X_15025428_SNP	A	C	C	0.104	18	155	FBgn0260006	drd	INTRON	0	0.5027	4.82e-08	0.4919	1.55e-08	0.4964	1.67e-08	0.01268	0.731
X_15026058_SNP	T	C	C	0.1044	19	163	FBgn0260006	drd	INTRON	0	0.3787	3.27e-05	0.3882	6.3e-06	0.3823	1.13e-05	-0.007187	0.841
X_15026144_SNP	T	A	A	0.1105	20	161	FBgn0260006	drd	INTRON	0	0.4316	1.04e-06	0.4375	1.48e-07	0.433	2.85e-07	-0.002823	0.936
X_15031657_SNP	A	G	G	0.09341	17	165	FBgn0030616	RpL37a	DOWNSTREAM	314	0.434	5.35e-06	0.4137	4.57e-06	0.423	3.53e-06	0.0219	0.562
X_15031657_SNP	A	G	G	0.09341	17	165	FBgn0260006	drd	DOWNSTREAM	313	0.434	5.35e-06	0.4137	4.57e-06	0.423	3.53e-06	0.0219	0.562
X_15032186_SNP	T	C	C	0.07104	13	170	FBgn0030616	RpL37a	DOWNSTREAM	448	0.5084	2.25e-06	0.4743	3.25e-06	0.4902	1.89e-06	0.03642	0.393
X_15032186_SNP	T	C	C	0.07104	13	170	FBgn0260006	drd	DOWNSTREAM	842	0.5084	2.25e-06	0.4743	3.25e-06	0.4902	1.89e-06	0.03642	0.393
X_15033554_SNP	T	A	A	0.07182	13	168	FBgn0030616	RpL37a	UPSTREAM	131	0.5069	2.44e-06	0.4731	3.49e-06	0.4889	2.05e-06	0.03615	0.396
X_15033554_SNP	T	A	A	0.07182	13	168	FBgn0030617	CG9095	DOWNSTREAM	408	0.5069	2.44e-06	0.4731	3.49e-06	0.4889	2.05e-06	0.03615	0.396
X_15033689_SNP	C	T	T	0.07104	13	170	FBgn0030616	RpL37a	UPSTREAM	266	0.5084	2.25e-06	0.4743	3.25e-06	0.4902	1.89e-06	0.03642	0.393
X_15033689_SNP	C	T	T	0.07104	13	170	FBgn0030617	CG9095	DOWNSTREAM	273	0.5084	2.25e-06	0.4743	3.25e-06	0.4902	1.89e-06	0.03642	0.393
X_15060324_SNP	A	T	T	0.1311	24	159	Intergenic	Intergenic	Intergenic		0.3929	1.53e-06	0.327	1.91e-05	0.3727	1.93e-06	0.04032	0.213
X_15060333_SNP	G	A	A	0.1311	24	159	Intergenic	Intergenic	Intergenic		0.3929	1.53e-06	0.327	1.91e-05	0.3727	1.93e-06	0.04032	0.213
X_15086218_SNP	C	T	C	0.1908	33	140	Intergenic	Intergenic	Intergenic		0.3665	3.49e-07	0.3067	4.61e-06	0.3404	8.22e-07	0.05234	0.0668
X_15741078_SNP	T	C	C	0.05028	9	170	FBgn0014391	sun	DOWNSTREAM	376	0.01576	0.905	0.1961	0.097	0.1332	0.29	-0.2349	1.78e-06
X_15741078_SNP	T	C	C	0.05028	9	170	FBgn0030699	CG8578	SYNONYMOUS_CODING	0	0.01576	0.905	0.1961	0.097	0.1332	0.29	-0.2349	1.78e-06
X_16048552_DEL	A	AG	AG	0.05556	10	170	Intergenic	Intergenic	Intergenic		0.5165	2.4e-05	0.522	6.11e-06	0.517	9.62e-06	-0.001057	0.983
X_16744338_SNP	A	C	C	0.05495	10	172	FBgn0030798	CG13003	INTRON	0	0.5018	4.14e-05	0.5315	4.01e-06	0.5159	1e-05	-0.02803	0.561
X_16744341_SNP	A	T	T	0.05464	10	173	FBgn0030798	CG13003	INTRON	0	0.5014	4.19e-05	0.5318	3.95e-06	0.5158	1e-05	-0.02874	0.551
X_16984027_SNP	C	A	A	0.07647	13	157	Intergenic	Intergenic	Intergenic		0.3936	0.000312	0.4724	3.81e-06	0.4321	3.23e-05	-0.077	0.0707
X_17380010_SNP	T	G	T	0.09317	15	146	FBgn0263706	CG43658	INTRON	0	0.45	9.56e-06	0.4483	2.98e-06	0.4484	3.9e-06	0.003276	0.935
X_18050882_SNP	C	A	A	0.05464	10	173	FBgn0030897	Frq1	INTRON	0	0.5141	2.61e-05	0.5209	6.36e-06	0.5163	9.8e-06	-0.004495	0.926
X_2451410_SNP	C	T	T	0.05464	10	173	FBgn0260753	Pdfr	INTRON	0	0.5404	9.35e-06	0.3484	0.00294	0.4435	0.000163	0.1938	3.91e-05
X_2454428_SNP	C	G	G	0.05495	10	172	FBgn0260753	Pdfr	INTRON	0	0.5518	5.9e-06	0.3426	0.00347	0.4462	0.000148	0.2112	6.77e-06
X_2455123_SNP	C	A	A	0.05	9	171	FBgn0260753	Pdfr	INTRON	0	0.432	0.000866	0.2145	0.0841	0.3224	0.00986	0.2191	9.04e-06
X_2455163_SNP	C	A	A	0.05587	10	169	FBgn0260753	Pdfr	INTRON	0	0.5689	2.92e-06	0.4042	0.000535	0.4856	3.44e-05	0.1665	0.000448
X_2568230_SNP	A	G	G	0.06011	11	172	FBgn0003371	sgg	INTRON	0	0.541	3.28e-06	0.4365	4.1e-05	0.5002	7.37e-06	0.08156	0.0756
X_2615293_SNP	G	C	C	0.08242	15	167	FBgn0000928	fs(1)Yb	NON_SYNONYMOUS_CODING	0	0.6432	5.2e-11	0.5422	2.59e-09	0.6035	1.39e-10	0.07936	0.0458
X_2615293_SNP	G	C	C	0.08242	15	167	FBgn0024973	CG2701	UPSTREAM	935	0.6432	5.2e-11	0.5422	2.59e-09	0.6035	1.39e-10	0.07936	0.0458
X_2615401_SNP	A	G	G	0.05495	10	172	FBgn0000928	fs(1)Yb	NON_SYNONYMOUS_CODING	0	0.574	2.32e-06	0.4891	9.5e-06	0.547	2.61e-06	0.05402	0.262
X_2615506_SNP	T	C	C	0.1271	23	158	FBgn0000928	fs(1)Yb	NON_SYNONYMOUS_CODING	0	0.4184	4.68e-07	0.3343	1.76e-05	0.3786	2.1e-06	0.07948	0.0155
X_2615520_SNP	A	T	T	0.1044	19	163	FBgn0000928	fs(1)Yb	NON_SYNONYMOUS_CODING	0	0.4541	4.78e-07	0.3842	4.75e-06	0.4233	1e-06	0.06166	0.0849
X_2615604_SNP	A	T	T	0.1209	22	160	FBgn0000928	fs(1)Yb	SYNONYMOUS_CODING	0	0.4461	1.22e-07	0.3998	3.53e-07	0.4267	1.26e-07	0.03873	0.25
X_2618814_SNP	A	G	G	0.1044	19	163	FBgn0000927	fs(1)Ya	SYNONYMOUS_CODING	0	0.4715	1.59e-07	0.4141	7.23e-07	0.4479	2.03e-07	0.04722	0.188
X_2618814_SNP	A	G	G	0.1044	19	163	FBgn0000928	fs(1)Yb	DOWNSTREAM	622	0.4715	1.59e-07	0.4141	7.23e-07	0.4479	2.03e-07	0.04722	0.188
X_2618833_SNP	T	A	A	0.06044	11	171	FBgn0000927	fs(1)Ya	NON_SYNONYMOUS_CODING	0	0.5224	7.4e-06	0.4128	0.00011	0.4786	1.89e-05	0.08754	0.0564
X_2618833_SNP	T	A	A	0.06044	11	171	FBgn0000928	fs(1)Yb	DOWNSTREAM	641	0.5224	7.4e-06	0.4128	0.00011	0.4786	1.89e-05	0.08754	0.0564
X_3535889_DEL	A	ATTCGTATA	ATTCGTATA	0.07429	13	162	FBgn0028961	AlstR	INTRON	0	-0.163	0.141	0.04119	0.685	-0.06532	0.539	-0.1954	2.45e-06
X_4259105_SNP	T	A	A	0.05618	10	168	FBgn0262339	mir-982	DOWNSTREAM	734	0.5439	8.24e-06	0.4521	0.000101	0.4953	2.36e-05	0.09736	0.0424
X_4259105_SNP	T	A	A	0.05618	10	168	FBgn0262738	norpA	DOWNSTREAM	192	0.5439	8.24e-06	0.4521	0.000101	0.4953	2.36e-05	0.09736	0.0424
X_5264023_SNP	A	G	G	0.3944	71	109	FBgn0029761	SK	INTRON	0	-0.09226	0.115	-0.002854	0.959	-0.04249	0.449	-0.09952	6.04e-06
X_5268446_SNP	A	G	G	0.05556	10	170	FBgn0029761	SK	INTRON	0	-0.04924	0.694	0.161	0.173	0.05567	0.642	-0.2098	7.89e-06
X_5341857_SNP	C	G	G	0.06557	12	171	FBgn0029768	SPR	INTRON	0	0.4446	7.84e-05	0.5144	1.08e-06	0.4772	8.48e-06	-0.06537	0.139
X_5341917_SNP	T	C	C	0.07065	13	171	FBgn0029768	SPR	INTRON	0	0.403	0.00021	0.4657	4.96e-06	0.4324	2.99e-05	-0.05877	0.167
X_5341979_SNP	A	T	T	0.0989	18	164	FBgn0029768	SPR	INTRON	0	0.3621	0.000111	0.4131	2.57e-06	0.3862	1.51e-05	-0.04829	0.188
X_5341999_SNP	C	A	A	0.2	36	144	FBgn0029768	SPR	INTRON	0	0.2857	4.64e-05	0.3083	2.84e-06	0.2958	9.84e-06	-0.02015	0.465
X_5395108_SNP	G	A	A	0.08197	15	168	FBgn0029770	CG4151	UPSTREAM	757	0.4685	3.33e-06	0.3467	0.000212	0.4179	1.6e-05	0.1011	0.0107
X_5395108_SNP	G	A	A	0.08197	15	168	FBgn0052762	CG32762	INTRON	0	0.4685	3.33e-06	0.3467	0.000212	0.4179	1.6e-05	0.1011	0.0107
X_6119279_DEL	A	ATAAAATTATATTACA	ATAAAATTATATTACA	0.1543	25	137	FBgn0003514	sqh	UPSTREAM	107	0.3522	1.61e-05	0.3601	1.89e-06	0.3623	3.29e-06	-0.02013	0.532
X_6119279_DEL	A	ATAAAATTATATTACA	ATAAAATTATATTACA	0.1543	25	137	FBgn0262730	CG14446	UPSTREAM	400	0.3522	1.61e-05	0.3601	1.89e-06	0.3623	3.29e-06	-0.02013	0.532
X_7725519_DEL	C	CAC	CAC	0.07975	13	150	FBgn0029962	CG1402	INTRON	0	0.147	0.185	0.336	0.00123	0.2403	0.0232	-0.1866	7.73e-06
X_7861331_INS	AA	A	A	0.05587	10	169	FBgn0003447	sn	INTRON	0	0.1377	0.271	0.3501	0.00282	0.2432	0.0415	-0.2109	7.08e-06
X_7861331_INS	AA	A	A	0.05587	10	169	FBgn0003656	sws	INTRON	0	0.1377	0.271	0.3501	0.00282	0.2432	0.0415	-0.2109	7.08e-06
X_8780562_DEL	A	ATATA	ATATA	0.05161	8	147	FBgn0011661	Moe	INTRON	0	0.6104	7.2e-06	0.5476	2.26e-05	0.5782	9.13e-06	0.06436	0.231
X_8838613_INS	ACGGATTGAACAATTCGCA	A	A	0.05682	10	166	FBgn0261549	rdgA	INTRON	0	0.5262	1.68e-05	0.5286	4.65e-06	0.527	6.39e-06	-0.001742	0.971
