# Supplementary material for: The Genetic Basis for Variation in Sensitivity to Lead Toxicity in Drosophila melanogaster
Source: Environ Health Perspect. 2016 Feb 9;124(7):1062–70. doi: 10.1289/ehp.1510513 (PMC4937873; doi:10.1289/ehp.1510513)
Supplement: (280 KB) ZIP [file ehp.1510513.s002.acco.zip › Supplemental Code and Data Zip File/Excel File S2.xlsx]

## Sheet: Excel File S2
Excel File S2: GWA analysis for viability.
Polymorphism ID	Minor Allele	Major Allele	Ref Allele	MAF	Minor Allele Count	Major Allele Count	FlyBaseID	Gene Name	Location	Position	Effect Size	Pval
2L_11457937_SNP	G	C	C	0.4194	78	108	Intergenic	Intergenic	Intergenic		0.07425	1.4e-05
2L_22739231_SNP	A	T	T	0.06627	11	155	FBgn0041004	CG17715	INTRON	0	0.1461	4.65e-06
2L_2658117_SNP	A	G	G	0.05641	11	184	Intergenic	Intergenic	Intergenic		0.1595	4.34e-06
2L_2876343_SNP	C	A	A	0.2043	38	148	FBgn0031478	CG8814	NON_SYNONYMOUS_CODING	0	0.08939	1.65e-05
2L_2876343_SNP	C	A	A	0.2043	38	148	FBgn0031479	Prx6005	DOWNSTREAM	748	0.08939	1.65e-05
2L_7643352_SNP	C	A	A	0.1799	34	155	FBgn0264087	Slob	DOWNSTREAM	93	0.09828	4.63e-06
2R_11276094_SNP	G	A	G	0.4574	86	102	FBgn0026370	SRPK	DOWNSTREAM	738	-0.07071	2.39e-06
2R_11276185_SNP	T	C	T	0.4064	76	111	FBgn0026370	SRPK	DOWNSTREAM	829	-0.07295	6.55e-06
2R_14262633_SNP	T	C	C	0.08205	16	179	Intergenic	Intergenic	Intergenic		0.1247	1.19e-05
2R_14299115_SNP	G	A	G	0.3438	66	126	FBgn0013983	imd	UPSTREAM	91	0.07164	2.63e-05
2R_14299115_SNP	G	A	G	0.3438	66	126	FBgn0027835	Dp1	UPSTREAM	396	0.07164	2.63e-05
2R_16249764_DEL	T	AA	AA	0.3684	63	108	Intergenic	Intergenic	Intergenic		0.07258	7.16e-06
2R_20291562_SNP	A	G	A	0.2394	45	143	FBgn0002787	Mov34	SYNONYMOUS_CODING	0	-0.08387	3.22e-06
2R_20291562_SNP	A	G	A	0.2394	45	143	FBgn0010414	SerT	DOWNSTREAM	556	-0.08387	3.22e-06
3L_11170904_SNP	G	A	A	0.4021	78	116	FBgn0036143	CG14142	DOWNSTREAM	912	-0.07154	3.25e-05
3L_11170904_SNP	G	A	A	0.4021	78	116	FBgn0036144	GlcAT-P	UTR_3_PRIME	0	-0.07154	3.25e-05
3L_14476575_SNP	A	T	T	0.07772	15	178	FBgn0087007	bbg	INTRON	0	0.1366	1.07e-06
3L_14476659_DEL	A	ACATATAAACCA	ACATATAAACCA	0.05051	10	188	FBgn0087007	bbg	INTRON	0	0.1557	5.59e-06
3L_14476677_SNP	T	A	A	0.05528	11	188	FBgn0087007	bbg	INTRON	0	0.1569	1.6e-06
3L_14476685_SNP	A	C	C	0.05556	11	187	FBgn0087007	bbg	INTRON	0	0.1568	1.66e-06
3L_14476689_SNP	A	T	T	0.05076	10	187	FBgn0087007	bbg	INTRON	0	0.1558	5.41e-06
3L_14476698_SNP	G	A	A	0.05528	11	188	FBgn0087007	bbg	INTRON	0	0.1569	1.6e-06
3L_14476723_INS	GTTTATAATAATATAGAAACC	G	G	0.05528	11	188	FBgn0087007	bbg	INTRON	0	0.1569	1.6e-06
3L_14479069_SNP	T	A	A	0.151	29	163	FBgn0087007	bbg	INTRON	0	-0.09849	1.69e-05
3L_14479211_SNP	T	G	G	0.118	19	142	FBgn0087007	bbg	INTRON	0	0.1413	3.81e-07
3L_14479213_SNP	G	A	A	0.1173	19	143	FBgn0087007	bbg	INTRON	0	0.1334	1.8e-06
3L_14479215_SNP	A	C	C	0.1138	19	148	FBgn0087007	bbg	INTRON	0	0.1315	2.93e-06
3L_14479217_SNP	A	T	T	0.09697	16	149	FBgn0087007	bbg	INTRON	0	0.1321	1.27e-05
3L_14479223_SNP	T	G	G	0.08235	14	156	FBgn0087007	bbg	INTRON	0	0.149	4.25e-06
3L_14479228_SNP	G	A	A	0.07692	13	156	FBgn0087007	bbg	INTRON	0	0.1481	1.2e-05
3L_14479233_SNP	A	T	T	0.07647	13	157	FBgn0087007	bbg	INTRON	0	0.1478	1.24e-05
3L_14491868_SNP	A	G	G	0.1937	37	154	FBgn0087007	bbg	INTRON	0	0.08682	2.25e-05
3L_15044773_SNP	T	C	C	0.3929	66	102	FBgn0036467	CG12310	UPSTREAM	867	-0.07669	4.94e-05
3L_15044773_SNP	T	C	C	0.3929	66	102	FBgn0036468	CG13461	DOWNSTREAM	258	-0.07669	4.94e-05
3L_15044773_SNP	T	C	C	0.3929	66	102	FBgn0261090	Sytbeta	INTRON	0	-0.07669	4.94e-05
3L_15044773_SNP	T	C	C	0.3929	66	102	FBgn0263762	CG43679	UPSTREAM	338	-0.07669	4.94e-05
3L_18536675_SNP	C	T	T	0.2063	39	150	Intergenic	Intergenic	Intergenic		0.08774	1.69e-05
3L_964670_SNP	G	A	A	0.25	49	147	FBgn0264574	Glut1	INTRON	0	-0.08047	8.09e-06
3R_10796062_SNP	C	A	A	0.1489	28	160	Intergenic	Intergenic	Intergenic		0.09848	4.34e-05
3R_11018091_SNP	A	G	A	0.3125	60	132	FBgn0038296	CG6752	SYNONYMOUS_CODING	0	0.07619	2.12e-05
3R_11018091_SNP	A	G	A	0.3125	60	132	FBgn0263633	mir-3644	UPSTREAM	12	0.07619	2.12e-05
3R_11022714_SNP	T	G	T	0.1979	38	154	FBgn0038296	CG6752	UPSTREAM	782	0.1004	1.1e-06
3R_11022714_SNP	T	G	T	0.1979	38	154	FBgn0260659	CG42542	INTRON	0	0.1004	1.1e-06
3R_21498243_SNP	T	G	G	0.4716	83	93	FBgn0039354	Lgr3	INTRON	0	0.07409	1.17e-05
3R_26139955_SNP	C	A	A	0.114	22	171	FBgn0010113	hdc	INTRON	0	-0.1093	6.59e-06
3R_27492569_SNP	T	C	T	0.3048	57	130	Intergenic	Intergenic	Intergenic		0.07966	1.62e-05
3R_27868341_SNP	C	A	A	0.1309	25	166	Intergenic	Intergenic	Intergenic		-0.1023	2.92e-05
3R_9505753_SNP	G	A	A	0.05128	10	185	FBgn0038167	lkb1	DOWNSTREAM	601	0.1617	6.06e-06
3R_9505753_SNP	G	A	A	0.05128	10	185	FBgn0038168	omd	INTRON	0	0.1617	6.06e-06
X_14258380_SNP	A	G	G	0.1212	24	174	FBgn0052600	dpr8	INTRON	0	0.1055	7.87e-06
X_14693012_SNP	C	A	A	0.125	23	161	FBgn0003301	rut	NON_SYNONYMOUS_CODING	0	0.1097	2.29e-06
X_14693019_SNP	A	G	G	0.117	22	166	FBgn0003301	rut	SYNONYMOUS_CODING	0	0.1037	9.79e-06
