# Supplementary material for: The Genetic Basis for Variation in Sensitivity to Lead Toxicity in Drosophila melanogaster
Source: Environ Health Perspect. 2016 Feb 9;124(7):1062–70. doi: 10.1289/ehp.1510513 (PMC4937873; doi:10.1289/ehp.1510513)
Supplement: (280 KB) ZIP [file ehp.1510513.s002.acco.zip › Supplemental Code and Data Zip File/Excel File S3.xlsx]

## Sheet: Excel File S3
Excel File S3: Flybase GO categories for genes associated with variation in development time in the DGRP.
Drosophila Gene Symbol	Drosophila Gene Name	FlyBase ID	GO Biological process	GO Molecular Function	GO Cellular Component	Flybase Gene Symbol	Human Ortholog Gene Symbol	DIOPT Score
aba	abrupt	FBgn0264442	negative regulation of transcription from RNA polymerase II promoter ; GO:0000122 | inferred from mutant phenotype <newline> sensory organ development ; GO:0007423 | inferred from mutant phenotype <newline> synaptic target recognition ; GO:0008039 | inferred from mutant phenotype <newline> muscle attachment ; GO:0016203 | inferred from mutant phenotype <newline> axon choice point recognition ; GO…	sequence-specific DNA binding transcription factor activity ; GO:0003700 | inferred from sequence or structural similarity with EMBL:AF032676 <newline> metal ion binding ; GO:0046872 | inferred from electronic annotation with InterPro:IPR007087 <newline> nucleic acid binding ; GO:0003676 | inferred from electronic annotation with InterPro:IPR013087	nucleus ; GO:0005634 | inferred from sequence or structural similarity with EMBL:AF032676 <newline> nucleus ; GO:0005634 | inferred from direct assay	ab		0
AGO1	Argonaute-1	FBgn0262739	mRNA cleavage involved in gene silencing by miRNA ; GO:0035279 | inferred from mutant phenotype <newline> production of miRNAs involved in gene silencing by miRNA ; GO:0035196 | inferred from mutant phenotype <newline> synapse assembly ; GO:0007416 | traceable author statement <newline> mRNA cleavage involved in gene silencing by miRNA ; GO:0035279 | inferred from direct assay <newline> productio…	enzyme binding ; GO:0019899 | inferred from physical interaction with Dcr-1 <newline> translation initiation factor activity ; GO:0003743 | inferred from sequence or structural similarity with UniProtKB:Q9UL18 <newline> miRNA binding ; GO:0035198 | inferred from direct assay <newline> protein binding ; GO:0005515 | inferred from physical interaction with AGO2 <newline> protein binding ; GO:000551…	RISC complex ; GO:0016442 | inferred from sequence or structural similarity with UniProtKB:O48771 <newline> eukaryotic translation initiation factor 2 complex ; GO:0005850 | inferred from sequence or structural similarity with UniProtKB:Q9UL18 <newline> nucleus ; GO:0005634 | inferred from direct assay <newline> cytoplasm ; GO:0005737 | inferred from direct assay <newline> perinuclear region of c…	AGO1	AGO2	8
Akap200	A kinase anchor protein 200	FBgn0027932	protein localization ; GO:0008104 | non-traceable author statement <newline> negative regulation of Ras protein signal transduction ; GO:0046580 | inferred from genetic interaction with Ras85D AND inferred from genetic interaction with ksr <newline> autophagic cell death ; GO:0048102 | inferred from expression pattern <newline> salivary gland cell autophagic cell death ; GO:0035071 | inferred fro…	protein kinase A binding ; GO:0051018 | inferred from physical interaction with Pka-R2 <newline> protein kinase A binding ; GO:0051018 | non-traceable author statement	lipid particle ; GO:0005811 | inferred from direct assay <newline> plasma membrane ; GO:0005886 | inferred from direct assay <newline> cytoplasm ; GO:0005737 | inferred from direct assay	Akap200		0
AstA-R1	Allatostatin A receptor 1	FBgn0266429	neuropeptide signaling pathway ; GO:0007218 | inferred from direct assay <newline> G-protein coupled receptor signaling pathway ; GO:0007186 | inferred from sequence or structural similarity	allatostatin receptor activity ; GO:0008261 | inferred from physical interaction with AstA <newline> allatostatin receptor activity ; GO:0008261 | non-traceable author statement <newline> allatostatin receptor activity ; GO:0008261 | inferred from sequence or structural similarity <newline> neuropeptide receptor activity ; GO:0008188 | inferred from sequence or structural similarity <newline> G-p…	integral component of plasma membrane ; GO:0005887 | inferred from direct assay <newline> integral component of membrane ; GO:0016021 | inferred from sequence or structural similarity	AstA-R1
bab1	bric a brac 1	FBgn0004870	sex differentiation ; GO:0007548 | inferred from genetic interaction with Abd-B AND inferred from genetic interaction with abd-A AND inferred from mutant phenotype <newline> eye-antennal disc morphogenesis ; GO:0007455 | inferred from expression pattern <newline> female gonad development ; GO:0008585 | inferred from genetic interaction with bab2 AND inferred from mutant phenotype <newline> imagin…	sequence-specific DNA binding transcription factor activity ; GO:0003700 | traceable author statement <newline> sequence-specific DNA binding transcription factor activity ; GO:0003700 | inferred from sequence or structural similarity <newline> DNA binding ; GO:0003677 | non-traceable author statement <newline> protein binding ; GO:0005515 | inferred from physical interaction with bip2 <newline> …	nucleus ; GO:0005634 | inferred from direct assay	bab1		0
Bet3	BET3 ortholog (S. cerevisiae)	FBgn0260859	dsRNA transport ; GO:0033227 | inferred from mutant phenotype <newline> vesicle-mediated transport ; GO:0016192 | inferred from sequence or structural similarity <newline> neurogenesis ; GO:0022008 | inferred from mutant phenotype <newline> ER to Golgi vesicle-mediated transport ; GO:0006888 | inferred from sequence or structural similarity with SGD_LOCUS:BET3; SGD:S000001776 <newline> intra-Golg…	Rab guanyl-nucleotide exchange factor activity ; GO:0017112 | contributes_to inferred from sequence or structural similarity with SGD_LOCUS:BET3; SGD:S000001776	TRAPP complex ; GO:0030008 | inferred from sequence or structural similarity <newline> cytoplasm ; GO:0005737 | inferred from direct assay <newline> TRAPP complex ; GO:0030008 | inferred from sequence or structural similarity with SGD_LOCUS:BET3; SGD:S000001776	Bet3	TRAPPC3	10
bs	blistered	FBgn0004101	open tracheal system development ; GO:0007424 | inferred from expression pattern <newline> terminal branching, open tracheal system ; GO:0007430 | inferred from mutant phenotype <newline> terminal branching, open tracheal system ; GO:0007430 | traceable author statement <newline> apposition of dorsal and ventral imaginal disc-derived wing surfaces ; GO:0007475 | inferred from mutant phenotype <ne…	activating transcription factor binding ; GO:0033613 | inferred from physical interaction with Mrtf <newline> RNA polymerase II core promoter proximal region sequence-specific DNA binding transcription factor activity involved in positive regulation of transcription ; GO:0001077 | contributes_to inferred from physical interaction with Mrtf <newline> DNA binding ; GO:0003677 | inferred from electr…	nucleus ; GO:0005634 | inferred from direct assay <newline> nucleus ; GO:0005634 | non-traceable author statement	bs	SRF	9
btsz	bitesize	FBgn0266756	lumen formation, open tracheal system ; GO:0035149 | inferred from mutant phenotype <newline> cortical actin cytoskeleton organization ; GO:0030866 | inferred from mutant phenotype <newline> larval salivary gland morphogenesis ; GO:0007436 | inferred from mutant phenotype <newline> morphogenesis of embryonic epithelium ; GO:0016331 | inferred from mutant phenotype <newline> gastrulation involving…	transporter activity ; GO:0005215 | inferred from sequence or structural similarity with UniProtKB:Q96C24 <newline> Rab GTPase binding ; GO:0017137 | inferred from electronic annotation with InterPro:IPR010911	apical plasma membrane ; GO:0016324 | inferred from direct assay <newline> membrane ; GO:0016020 | inferred from sequence or structural similarity with UniProtKB:Q96C24	btsz	SYTL4	5
CAP	CAP	FBgn0033504	muscle attachment ; GO:0016203 | inferred from mutant phenotype <newline> sensory perception of sound ; GO:0007605 | inferred from mutant phenotype <newline> sensory perception of mechanical stimulus ; GO:0050954 | inferred from mutant phenotype	vinculin binding ; GO:0017166 | inferred from sequence or structural similarity with EMBL:AF064807	focal adhesion ; GO:0005925 | inferred from sequence or structural similarity with EMBL:AF064807	CAP	SORBS3	5
CG11584	-	FBgn0030541	-	-	-	CG11584		0
CG12071	-	FBgn0039808	phagocytosis ; GO:0006909 | inferred from mutant phenotype	nucleic acid binding ; GO:0003676 | inferred from electronic annotation with InterPro:IPR013087 <newline> metal ion binding ; GO:0046872 | inferred from electronic annotation with InterPro:IPR007087	-	CG12071		0
CG12104	-	FBgn0035238	-	-	-	CG12104		6
CG12426	-	FBgn0039552	-	-	-	CG12426		0
CG13003	-	FBgn0030798	-	-	-	CG13003		0
CG13737	-	FBgn0036382	-	-	-	CG13737		0
CG13739	-	FBgn0033403	-	-	-	CG13739		0
CG13954	-	FBgn0033405	-	-	-	CG13954		0
CG1402	-	FBgn0029962	-	carbonate dehydratase activity ; GO:0004089 | inferred from sequence or structural similarity with UniProtKB:Q9NS85	-	CG1402	CA10	6
CG14402	-	FBgn0032894	-	-	-	CG14402		0
CG14446	-	FBgn0262730	-	-	-	CG14446	TMEM132E	8
CG18170	-	FBgn0035239	-	-	-	CG18170		0
CG2701	-	FBgn0024973	-	-	-	CG2701	ASCC2	10
CG31777	-	FBgn0051777	-	serine-type endopeptidase inhibitor activity ; GO:0004867 | inferred from electronic annotation with InterPro:IPR002223	-	CG31777		0
CG32052	-	FBgn0044328	-	sphingomyelin phosphodiesterase activity ; GO:0004767 | inferred from sequence or structural similarity with NCBI_NP:055289	-	CG32052	SMPDL3B	9
CG32138	-	FBgn0267795	neuron projection morphogenesis ; GO:0048812 | inferred from mutant phenotype <newline> actin cytoskeleton organization ; GO:0030036 | inferred from electronic annotation with InterPro:IPR003104, InterPro:IPR010473	actin binding ; GO:0003779 | inferred from sequence or structural similarity <newline> actin binding ; GO:0003779 | inferred from electronic annotation with InterPro:IPR003104, InterPro:IPR010472, InterPro:IPR010473 <newline> Rho GTPase binding ; GO:0017048 | inferred from electronic annotation with InterPro:IPR010473	-	CG32138	FMNL1, FMNL3	7
CG32302	-	FBgn0052302	chitin metabolic process ; GO:0006030 | inferred from electronic annotation with InterPro:IPR002557	chitin binding ; GO:0008061 | inferred from electronic annotation with InterPro:IPR002557	extracellular region ; GO:0005576 | inferred from electronic annotation with InterPro:IPR002557	CG32302		0
CG32479	Ubiquitin specific protease 10	FBgn0052479	positive regulation of Notch signaling pathway ; GO:0045747 | inferred from mutant phenotype <newline> ubiquitin-dependent protein catabolic process ; GO:0006511 | inferred from electronic annotation with InterPro:IPR001394, InterPro:IPR018200 <newline> protein deubiquitination ; GO:0016579 | inferred from sequence or structural similarity with HGNC_gene:USP10; HGNC:12608	ubiquitin-specific protease activity ; GO:0004843 | inferred from sequence or structural similarity with HGNC_gene:USP10; HGNC:12608	cytosol ; GO:0005829 | inferred from direct assay	Usp10	USP10	7
CG32603	-	FBgn0052603	-	-	-	CG32603	SFTPA1	1
CG32762	-	FBgn0052762	-	-	-	CG32762		0
CG3280	-	FBgn0267796	-	-	integral component of membrane ; GO:0016021 | inferred from electronic annotation with InterPro:IPR012496	CG46121	TMC3	7
CG33234	-	FBgn0053234	transmembrane transport ; GO:0055085 | inferred from electronic annotation with InterPro:IPR011701	-	integral component of membrane ; GO:0016021 | inferred from electronic annotation with InterPro:IPR011701	CG33234	SV2C	2
CG33791	-	FBgn0035240	tricarboxylic acid cycle ; GO:0006099 | inferred from sequence or structural similarity with UniProtKB:Q02218	oxoglutarate dehydrogenase (succinyl-transferring) activity ; GO:0004591 | inferred from sequence or structural similarity with UniProtKB:Q02218 <newline> thiamine pyrophosphate binding ; GO:0030976 | inferred from electronic annotation with InterPro:IPR011603	mitochondrial oxoglutarate dehydrogenase complex ; GO:0009353 | inferred from sequence or structural similarity with UniProtKB:Q02218	CG33791	OGDH	5
CG33926	-	FBgn0053926	-	-	-	CG33926		0
CG34353	-	FBgn0085382	gravitaxis ; GO:0042332 | inferred from mutant phenotype	-	-	CG34353	LSAMP	2
CG3529	-	FBgn0035995	intracellular protein transport ; GO:0006886 | inferred from electronic annotation with InterPro:IPR002014, InterPro:IPR004152	-	intracellular ; GO:0005622 | inferred from electronic annotation with InterPro:IPR004152	CG3529	TOM1L2	8
CG3631	-	FBgn0038268	protein phosphorylation ; GO:0006468 | inferred from sequence or structural similarity with fj	protein kinase activity ; GO:0004672 | inferred from sequence or structural similarity with fj	Golgi apparatus ; GO:0005794 | inferred from direct assay <newline> endoplasmic reticulum ; GO:0005783 | inferred from direct assay	CG3631	FAM20B	7
CG3689	-	FBgn0035987	mRNA cleavage ; GO:0006379 | inferred from sequence or structural similarity with EMBL:AJ001810; protein_id:CAA05026.1 <newline> mRNA cleavage ; GO:0006379 | inferred from sequence or structural similarity with NCBI_NP:008937 <newline> mRNA polyadenylation ; GO:0006378 | inferred from electronic annotation with InterPro:IPR016706	hydrolase activity ; GO:0016787 | inferred from electronic annotation with InterPro:IPR000086 <newline> mRNA binding ; GO:0003729 | inferred from electronic annotation with InterPro:IPR016706	mRNA cleavage factor complex ; GO:0005849 | inferred from sequence or structural similarity with EMBL:AJ001810; protein_id:CAA05026.1 <newline> mRNA cleavage factor complex ; GO:0005849 | inferred from sequence or structural similarity with NCBI_NP:008937	CG3689	NUDT21	9
CG4022	-	FBgn0035986	positive regulation of JAK-STAT cascade ; GO:0046427 | inferred from mutant phenotype	-	-	CG4022	PIH1D2	3
CG4151	-	FBgn0029770	-	-	-	CG4151		0
CG42553	-	FBgn0260755	-	-	-	CG42553	C7orf25	8
CG42554	-	FBgn0260756	neurogenesis ; GO:0022008 | inferred from mutant phenotype	-	-	CG42554		0
CG42629	radish	FBgn0265597	activation of GTPase activity ; GO:0090630 | inferred from sequence or structural similarity with RapGAP1 <newline> olfactory learning ; GO:0008355 | traceable author statement <newline> regulation of heart contraction ; GO:0008016 | inferred from mutant phenotype <newline> anesthesia-resistant memory ; GO:0007615 | traceable author statement <newline> anesthesia-resistant memory ; GO:0007615 | i…	zinc ion binding ; GO:0008270 | inferred from electronic annotation with InterPro:IPR001781 <newline> GTPase activator activity ; GO:0005096 | inferred from sequence or structural similarity with UniProtKB:P47736 <newline> GTPase activator activity ; GO:0005096 | inferred from sequence or structural similarity with RapGAP1	nucleus ; GO:0005634 | inferred from direct assay <newline> cytoplasm ; GO:0005737 | inferred from direct assay <newline> axon ; GO:0030424 | inferred from direct assay <newline> neuronal cell body ; GO:0043025 | inferred from direct assay	rad		0
CG42673	-	FBgn0261555	-	-	-	CG42673	NOS1AP	5
CG42710	-	FBgn0261627	-	-	-	CG42710		0
CG42732	-	FBgn0261698	neurogenesis ; GO:0022008 | inferred from mutant phenotype <newline> potassium ion transport ; GO:0006813 | inferred from sequence or structural similarity with slo <newline> neuron projection morphogenesis ; GO:0048812 | inferred from mutant phenotype	potassium channel activity ; GO:0005267 | inferred from sequence or structural similarity with EMBL:AF089730 <newline> calcium-activated potassium channel activity ; GO:0015269 | inferred from sequence or structural similarity with slo	membrane ; GO:0016020 | inferred from sequence or structural similarity with slo	CG42732	KCNT1	8
CG43050	-	FBgn0262352	-	-	-	CG43050		0
CG43396	-	FBgn0263270	-	-	-	CG43396		0
CG43658	-	FBgn0263706	imaginal disc-derived leg morphogenesis ; GO:0007480 | inferred from mutant phenotype <newline> regulation of Rho protein signal transduction ; GO:0035023 | inferred from electronic annotation with InterPro:IPR000219 <newline> positive regulation of Rho protein signal transduction ; GO:0035025 | inferred by curator from GO:0005089	Rho guanyl-nucleotide exchange factor activity ; GO:0005089 | inferred from sequence or structural similarity with HGNC_gene:ARHGEF10; HGNC:14103	-	CG43658	ARHGEF10L	6
CG43955	Fife	FBgn0264606	positive regulation of synaptic vesicle clustering ; GO:2000809 | inferred from mutant phenotype <newline> positive regulation of neurotransmitter secretion ; GO:0001956 | inferred from mutant phenotype	-	presynaptic active zone ; GO:0048786 | inferred from direct assay	Fife	RIMS1	2
CG44245	-	FBgn0265180	mesoderm development ; GO:0007498 | inferred from expression pattern	-	-	CG44245
CG4452	-	FBgn0035981	-	-	-	CG4452	FAM76A	10
CG4988	-	FBgn0032372	hexose metabolic process ; GO:0019318 | inferred from electronic annotation with InterPro:IPR015443	UDP-glucose 4-epimerase activity ; GO:0003978 | inferred from sequence or structural similarity with SGD_LOCUS:GAL10; SGD:S0000223 <newline> carbohydrate binding ; GO:0030246 | inferred from electronic annotation with InterPro:IPR011013, InterPro:IPR014718	-	CG4988	GALM	7
CG5897	-	FBgn0036220	chitin metabolic process ; GO:0006030 | inferred from electronic annotation with InterPro:IPR002557	structural constituent of peritrophic membrane ; GO:0016490 | inferred from sequence or structural similarity with EMBL:L25106 <newline> chitin binding ; GO:0008061 | inferred from electronic annotation with InterPro:IPR002557	extracellular region ; GO:0005576 | inferred from electronic annotation with InterPro:IPR002557	CG5897		0
CG7484	-	FBgn0036745	cell redox homeostasis ; GO:0045454 | inferred from sequence or structural similarity with MGD:Sep15; MGI:MGI:1927947	disulfide oxidoreductase activity ; GO:0015036 | inferred from direct assay	nucleus ; GO:0005634 | inferred from direct assay <newline> endoplasmic reticulum ; GO:0005783 | inferred from direct assay <newline> endomembrane system ; GO:0012505 | inferred from direct assay	CG7484	SEP15	8
CG7551	-	FBgn0036161	carbohydrate phosphorylation ; GO:0046835 | inferred from sequence or structural similarity with HGNC_gene:KHK; HGNC:6315	ketohexokinase activity ; GO:0004454 | inferred from sequence or structural similarity with UniProtKB:Q02974 <newline> ketohexokinase activity ; GO:0004454 | inferred from sequence or structural similarity with HGNC_gene:KHK; HGNC:6315 <newline> fructokinase activity ; GO:0008865 | inferred from sequence or structural similarity with HGNC_gene:KHK; HGNC:6315	cytoplasm ; GO:0005737 | inferred from sequence or structural similarity with HGNC_gene:KHK; HGNC:6315	CG7551	KHK	8
CG7922	Fanconi anemia group M helicase	FBgn0038889	DNA repair ; GO:0006281 | inferred from mutant phenotype <newline> reciprocal DNA recombination ; GO:0035825 | inferred from mutant phenotype <newline> double-strand break repair via synthesis-dependent strand annealing ; GO:0045003 | inferred from mutant phenotype <newline> recombinational repair ; GO:0000725 | inferred from sequence or structural similarity with SGD_LOCUS:MPH1; SGD:S000001441	helicase activity ; GO:0004386 | inferred from sequence or structural similarity <newline> ATP-dependent RNA helicase activity ; GO:0004004 | inferred from sequence or structural similarity with UniProtKB:P40562 <newline> ATP binding ; GO:0005524 | inferred from electronic annotation with InterPro:IPR001650, InterPro:IPR006935 <newline> DNA binding ; GO:0003677 | inferred from electronic annotati…	nucleus ; GO:0005634 | inferred from sequence or structural similarity with SGD_LOCUS:MPH1; SGD:S000001441	Fancm	FANCM	7
CG7991	-	FBgn0035260	-	-	-	CG7991		0
CG8012	-	FBgn0040832	-	-	-	CG8012		0
CG8578	-	FBgn0030699	adult somatic muscle development ; GO:0007527 | inferred from mutant phenotype	-	-	CG8578	LRRFIP2	8
CG9095	-	FBgn0030617	-	carbohydrate binding ; GO:0030246 | inferred from sequence or structural similarity with Lectin-galC1	-	CG9095	SELP	2
CG9335	target of wit	FBgn0032895	regulation of neurotransmitter secretion ; GO:0046928 | inferred from mutant phenotype	-	anchored component of plasma membrane ; GO:0046658 | inferred from direct assay	twit		0
CG9468	Lysosomal alpha-mannosidase VI	FBgn0032069	mannose metabolic process ; GO:0006013 | inferred from electronic annotation with InterPro:IPR011682	alpha-mannosidase activity ; GO:0004559 | inferred from sequence or structural similarity with UniProtKB:O09159 <newline> carbohydrate binding ; GO:0030246 | inferred from electronic annotation with InterPro:IPR011013 <newline> zinc ion binding ; GO:0008270 | inferred from electronic annotation with InterPro:IPR015341	lysosome ; GO:0005764 | inferred from sequence or structural similarity with UniProtKB:O09159	LManVI	MAN2B1	5
CG9512	-	FBgn0030593	oxidation-reduction process ; GO:0055114 | inferred from electronic annotation with InterPro:IPR000172, InterPro:IPR007867, InterPro:IPR012132 <newline> ecdysteroid metabolic process ; GO:0045455 | inferred from genomic context with Eo inferred from sequence or structural similarity with Eo	choline dehydrogenase activity ; GO:0008812 | inferred from sequence or structural similarity with EMBL:Z66494; protein_id:CAA91263 <newline> flavin adenine dinucleotide binding ; GO:0050660 | inferred from electronic annotation with InterPro:IPR000172, InterPro:IPR012132 <newline> oxidoreductase activity ; GO:0016491 | inferred from sequence or structural similarity with Eo	-	CG9512	CHDH	2
CG9514	-	FBgn0030592	oxidation-reduction process ; GO:0055114 | inferred from electronic annotation with InterPro:IPR000172, InterPro:IPR007867 <newline> ecdysteroid metabolic process ; GO:0045455 | inferred from genomic context with Eo inferred from sequence or structural similarity with Eo	choline dehydrogenase activity ; GO:0008812 | inferred from sequence or structural similarity with EMBL:Z66494; protein_id:CAA91263 <newline> flavin adenine dinucleotide binding ; GO:0050660 | inferred from electronic annotation with InterPro:IPR000172 <newline> oxidoreductase activity ; GO:0016491 | inferred from sequence or structural similarity with Eo	-	CG9514	CHDH	5
CG9993	-	FBgn0034553	metabolic process ; GO:0008152 | inferred from electronic annotation with InterPro:IPR000873	4-coumarate-CoA ligase activity ; GO:0016207 | inferred from sequence or structural similarity with EMBL:AB023045; protein_id:BAB01715	-	CG9993		0
ckn	caskin	FBgn0033987	axonogenesis ; GO:0007409 | inferred from mutant phenotype <newline> axon guidance ; GO:0007411 | inferred from mutant phenotype <newline> transmembrane receptor protein tyrosine phosphatase signaling pathway ; GO:0007185 | inferred from genetic interaction with Lar	signaling adaptor activity ; GO:0035591 | inferred from physical interaction with Lar, dock <newline> protein phosphatase binding ; GO:0019903 | inferred from physical interaction with Lar	axon ; GO:0030424 | inferred from direct assay <newline> focal adhesion ; GO:0005925 | inferred from direct assay <newline> cytoplasm ; GO:0005737 | inferred from direct assay	ckn	CASKIN1	5
CR43481	-	FBgn0263492	-	-	-	CR43481		0
CR44190	-	FBgn0265079	-	-	-	CR44190		0
cutlet	cutlet	FBgn0015376	cell proliferation ; GO:0008283 | inferred from mutant phenotype <newline> DNA replication ; GO:0006260 | non-traceable author statement <newline> DNA replication ; GO:0006260 | inferred from sequence or structural similarity with NCBI_gi:23479576	DNA binding ; GO:0003677 | non-traceable author statement <newline> ATP binding ; GO:0005524 | inferred from electronic annotation with InterPro:IPR003959	nucleus ; GO:0005634 | inferred from direct assay	cutlet	CHTF18	9
dpr8	defective proboscis extension response 8	FBgn0052600	sensory perception of chemical stimulus ; GO:0007606 | inferred from sequence or structural similarity with dpr1	-	-	dpr8		0
drd	drop dead	FBgn0260006	response to salt stress ; GO:0009651 | non-traceable author statement <newline> digestion ; GO:0007586 | inferred from mutant phenotype <newline> chitin-based cuticle development ; GO:0040003 | inferred from mutant phenotype <newline> oogenesis ; GO:0048477 | inferred from mutant phenotype <newline> digestion ; GO:0007586 | inferred from direct assay <newline> defecation ; GO:0030421 | inferred f…	transferase activity, transferring acyl groups other than amino-acyl groups ; GO:0016747 | inferred from electronic annotation with InterPro:IPR002656	integral component of membrane ; GO:0016021 | inferred from sequence or structural similarity	drd		0
dsf	dissatisfaction	FBgn0015381	somatic sex determination ; GO:0018993 | non-traceable author statement <newline> courtship behavior ; GO:0007619 | non-traceable author statement <newline> sex determination ; GO:0007530 | traceable author statement <newline> mating behavior ; GO:0007617 | non-traceable author statement <newline> copulation ; GO:0007620 | non-traceable author statement <newline> oviposition ; GO:0018991 | non-tr…	ligand-activated sequence-specific DNA binding RNA polymerase II transcription factor activity ; GO:0004879 | inferred from sequence or structural similarity with UniProtKB:P70052 <newline> sequence-specific DNA binding transcription factor activity ; GO:0003700 | traceable author statement <newline> ligand-activated sequence-specific DNA binding RNA polymerase II transcription factor activity ; …	nucleus ; GO:0005634 | inferred from sequence or structural similarity <newline> nucleus ; GO:0005634 | inferred from electronic annotation with InterPro:IPR000536, InterPro:IPR001628, InterPro:IPR001723, InterPro:IPR003068, InterPro:IPR008946	dsf	NR2E1	5
dysc	dyschronic	FBgn0264006	muscle cell cellular homeostasis ; GO:0046716 | inferred from genetic interaction with Dg inferred from genetic interaction with Dys inferred from mutant phenotype <newline> photoreceptor cell axon guidance ; GO:0072499 | inferred from mutant phenotype <newline> rhabdomere development ; GO:0042052 | inferred from mutant phenotype <newline> locomotor rhythm ; GO:0045475 | inferred from mutant phen…	-	synapse ; GO:0045202 | inferred from direct assay	dysc	DFNB31	6
eco	Establishment of cohesion	FBgn0035766	mitotic sister chromatid cohesion ; GO:0007064 | inferred from mutant phenotype <newline> mitotic spindle organization ; GO:0007052 | inferred from mutant phenotype <newline> histone acetylation ; GO:0016573 | inferred from mutant phenotype	acetyltransferase activity ; GO:0016407 | inferred from sequence or structural similarity with SGD_LOCUS:ECO1; SGD:S000001923 <newline> acetyltransferase activity ; GO:0016407 | inferred from sequence or structural similarity with UniProtKB:P43605 <newline> N-acetyltransferase activity ; GO:0008080 | inferred from electronic annotation with InterPro:IPR000182	nuclear chromatin ; GO:0000790 | inferred from sequence or structural similarity with UniProtKB:P43605	eco	ESCO2	8
Ect4	Ectoderm-expressed 4	FBgn0262579	signal transduction ; GO:0007165 | inferred from electronic annotation with InterPro:IPR000157 <newline> regulation of neuron death ; GO:1901214 | inferred from mutant phenotype <newline> response to axon injury ; GO:0048678 | inferred from mutant phenotype	-	neuronal cell body ; GO:0043025 | inferred from direct assay <newline> neuron projection ; GO:0043005 | inferred from direct assay	Ect4	SARM1	4
Evi5	Ecotropic viral integration site 5 ortholog (H. sapiens)	FBgn0262740	border follicle cell migration ; GO:0007298 | inferred from mutant phenotype <newline> regulation of GTPase activity ; GO:0043087 | inferred from direct assay <newline> regulation of GTPase activity ; GO:0043087 | inferred from sequence or structural similarity with Evi5	Rab GTPase binding ; GO:0017137 | inferred from physical interaction with Rab11 <newline> GTPase activator activity ; GO:0005096 | inferred from physical interaction with Rab11 <newline> GTPase activator activity ; GO:0005096 | inferred from sequence or structural similarity with Evi5	vesicle ; GO:0031982 | inferred from direct assay	Evi5	EVI5	7
Fdxh1	Ferredoxin 1	FBgn0011769	pupariation ; GO:0035073 | inferred from mutant phenotype <newline> positive regulation of ecdysteroid biosynthetic process ; GO:0045998 | inferred from mutant phenotype	electron carrier activity ; GO:0009055 | inferred from sequence or structural similarity <newline> 2 iron, 2 sulfur cluster binding ; GO:0051537 | inferred from sequence or structural similarity with HGNC_gene:FDX1; HGNC:3638 <newline> electron carrier activity ; GO:0009055 | inferred from sequence or structural similarity with HGNC_gene:FDX1; HGNC:3638	mitochondrion ; GO:0005739 | inferred from sequence or structural similarity with HGNC_gene:FDX1; HGNC:3638	Fdxh	FDX1L	10
Flo2	Flotillin 2	FBgn0264078	cell adhesion ; GO:0007155 | non-traceable author statement <newline> melanotic encapsulation of foreign target ; GO:0035011 | inferred from mutant phenotype	structural molecule activity ; GO:0005198 | non-traceable author statement	flotillin complex ; GO:0016600 | non-traceable author statement <newline> plasma membrane ; GO:0005886 | inferred from direct assay <newline> cytoplasm ; GO:0005737 | inferred from direct assay <newline> cytosol ; GO:0005829 | inferred from direct assay	Flo2	FLOT2	10
Frq1	Frequenin 1	FBgn0030897	neurotransmitter secretion ; GO:0007269 | inferred from mutant phenotype <newline> synaptic transmission ; GO:0007268 | non-traceable author statement <newline> synaptic transmission ; GO:0007268 | inferred from mutant phenotype <newline> neuromuscular junction development ; GO:0007528 | inferred from mutant phenotype <newline> regulation of neurotransmitter secretion ; GO:0046928 | inferred from…	calcium sensitive guanylate cyclase activator activity ; GO:0008048 | non-traceable author statement <newline> calcium ion binding ; GO:0005509 | inferred from direct assay <newline> calcium sensitive guanylate cyclase activator activity ; GO:0008048 | inferred from direct assay AND inferred from sequence or structural similarity with HGNC_gene:RCVRN; HGNC:9937; OMIM:179618 <newline> calcium ion …	synapse ; GO:0045202 | non-traceable author statement	Frq1	NCS1	10
fs(1)Ya	female sterile (1) Young arrest	FBgn0000927	nuclear division ; GO:0000280 | traceable author statement <newline> mitotic nuclear division ; GO:0007067 | inferred from mutant phenotype <newline> pronuclear fusion ; GO:0007344 | inferred from mutant phenotype <newline> chromatin assembly or disassembly ; GO:0006333 | inferred from mutant phenotype <newline> chromosome condensation ; GO:0030261 | inferred from mutant phenotype <newline> DNA r…	protein binding ; GO:0005515 | inferred from physical interaction with Lam	cytoplasm ; GO:0005737 | inferred from direct assay <newline> nuclear envelope ; GO:0005635 | inferred from direct assay <newline> cytoplasm ; GO:0005737 | non-traceable author statement <newline> nuclear envelope ; GO:0005635 | non-traceable author statement <newline> nucleoplasm ; GO:0005654 | non-traceable author statement <newline> nuclear lamina ; GO:0005652 | colocalizes_with inferred from …	fs(1)Ya		0
fs(1)Yb	female sterile (1) Yb	FBgn0000928	germ-line stem cell division ; GO:0042078 | inferred from mutant phenotype <newline> germ-line stem cell maintenance ; GO:0030718 | inferred from mutant phenotype <newline> germ cell development ; GO:0007281 | inferred from mutant phenotype <newline> germ-line stem cell division ; GO:0042078 | traceable author statement <newline> somatic stem cell division ; GO:0048103 | traceable author statemen…	-	cytoplasm ; GO:0005737 | inferred from sequence or structural similarity <newline> Yb body ; GO:0070725 | inferred from direct assay	fs(1)Yb		0
Glycogenin	Glycogenin	FBgn0265191	glycogen biosynthetic process ; GO:0005978 | inferred from sequence or structural similarity with RGD:Gyg1; RGD:621785	glycogenin glucosyltransferase activity ; GO:0008466 | inferred from sequence or structural similarity with RGD:Gyg1; RGD:621785	cytosol ; GO:0005829 | inferred from direct assay	Glycogenin	GYG1	4
Hsp67Ba	Heat shock gene 67Ba	FBgn0001227	response to heat ; GO:0009408 | inferred from sequence or structural similarity with EMBL:U96099 <newline> response to heat ; GO:0009408 | non-traceable author statement	-	-	Hsp67Ba	CRYAB	4
iab-8	iab-8 non-coding RNA	FBgn0264857	-	-	-	iab-8
Ilp2	Insulin-like peptide 2	FBgn0036046	insulin receptor signaling pathway ; GO:0008286 | inferred from genetic interaction with InR inferred from sequence or structural similarity with HGNC_gene:INS; HGNC:6081; OMIM:176730 <newline> regulation of multicellular organism growth ; GO:0040014 | inferred from mutant phenotype <newline> regulation of cell size ; GO:0008361 | inferred from mutant phenotype <newline> positive regulation of mu…	hormone activity ; GO:0005179 | non-traceable author statement <newline> insulin receptor binding ; GO:0005158 | inferred from sequence or structural similarity <newline> insulin receptor binding ; GO:0005158 | inferred from sequence or structural similarity with HGNC_gene:INS; HGNC:6081; OMIM:176730 <newline> hormone activity ; GO:0005179 | inferred from electronic annotation with InterPro:IPR01…	extracellular space ; GO:0005615 | inferred from sequence or structural similarity with HGNC_gene:INS; HGNC:6081	Ilp2
Ilp3	Insulin-like peptide 3	FBgn0044050	insulin receptor signaling pathway ; GO:0008286 | inferred from sequence or structural similarity with HGNC_gene:INS; HGNC:6081; OMIM:176730 <newline> female mating behavior ; GO:0060180 | inferred from mutant phenotype <newline> locomotor rhythm ; GO:0045475 | inferred from mutant phenotype <newline> circadian rhythm ; GO:0007623 | NOT inferred from mutant phenotype <newline> sleep ; GO:0030431 …	insulin receptor binding ; GO:0005158 | inferred from sequence or structural similarity <newline> insulin receptor binding ; GO:0005158 | inferred from sequence or structural similarity with HGNC_gene:INS; HGNC:6081; OMIM:176730 <newline> hormone activity ; GO:0005179 | inferred from electronic annotation with InterPro:IPR016179	extracellular space ; GO:0005615 | inferred from sequence or structural similarity with HGNC_gene:INS; HGNC:6081	Ilp3
Krn	Keren	FBgn0052179	MAPK cascade ; GO:0000165 | inferred from direct assay <newline> positive regulation of epidermal growth factor-activated receptor activity ; GO:0045741 | inferred from genetic interaction with Egfr AND inferred from mutant phenotype <newline> ommatidial rotation ; GO:0016318 | inferred from mutant phenotype <newline> epidermal growth factor receptor signaling pathway ; GO:0007173 | non-traceable…	epidermal growth factor receptor binding ; GO:0005154 | inferred from sequence or structural similarity <newline> growth factor activity ; GO:0008083 | inferred from sequence or structural similarity with EMBL:U02316; protein_id:AAA19941	plasma membrane ; GO:0005886 | inferred from sequence or structural similarity <newline> endoplasmic reticulum ; GO:0005783 | inferred from direct assay	Krn		0
Lapsyn	Leucine-rich repeat activity-regulated protein at synapses	FBgn0034602	nervous system development ; GO:0007399 | inferred from mutant phenotype	-	neuronal cell body ; GO:0043025 | inferred from direct assay <newline> presynaptic membrane ; GO:0042734 | colocalizes_with inferred from direct assay	Lapsyn		0
loco	locomotion defects	FBgn0020278	glial cell differentiation ; GO:0010001 | inferred from mutant phenotype <newline> regulation of G-protein coupled receptor protein signaling pathway ; GO:0008277 | non-traceable author statement <newline> cytoplasmic transport, nurse cell to oocyte ; GO:0007303 | inferred from mutant phenotype <newline> dorsal/ventral axis specification, ovarian follicular epithelium ; GO:0008069 | inferred from…	receptor signaling protein activity ; GO:0005057 | inferred from electronic annotation with InterPro:IPR003116 <newline> G-protein alpha-subunit binding ; GO:0001965 | inferred from physical interaction with Gai <newline> GTPase activator activity ; GO:0005096 | inferred from direct assay	plasma membrane ; GO:0005886 | colocalizes_with inferred from direct assay <newline> cytoplasm ; GO:0005737 | inferred from direct assay <newline> apical cortex ; GO:0045179 | inferred from direct assay	loco	RGS12	9
mew	multiple edematous wings	FBgn0004456	cell adhesion ; GO:0007155 | inferred from mutant phenotype <newline> imaginal disc-derived wing morphogenesis ; GO:0007476 | inferred from expression pattern AND inferred from mutant phenotype <newline> cell differentiation ; GO:0030154 | traceable author statement <newline> cell migration ; GO:0016477 | traceable author statement <newline> single organismal cell-cell adhesion ; GO:0016337 | tra…	cell adhesion molecule binding ; GO:0050839 | inferred from mutant phenotype <newline> receptor activity ; GO:0004872 | inferred from mutant phenotype <newline> cell adhesion molecule binding ; GO:0050839 | inferred from sequence or structural similarity <newline> receptor activity ; GO:0004872 | inferred from sequence or structural similarity <newline> protein heterodimerization activity ; GO:00…	integrin complex ; GO:0008305 | inferred from sequence or structural similarity with HGNC_gene:ITGA3; HGNC:6139; OMIM:605025 <newline> integrin complex ; GO:0008305 | inferred from sequence or structural similarity <newline> integrin complex ; GO:0008305 | non-traceable author statement <newline> apical plasma membrane ; GO:0016324 | inferred from direct assay <newline> lateral plasma membrane ; …	mew	ITGA6	8
mir-982	mir-982 stem loop	FBgn0262339	-	-	-	mir-982		0
mirr	mirror	FBgn0014343	embryonic development via the syncytial blastoderm ; GO:0001700 | inferred from expression pattern AND inferred from mutant phenotype <newline> equator specification ; GO:0045317 | inferred from mutant phenotype <newline> peripheral nervous system development ; GO:0007422 | inferred from mutant phenotype <newline> imaginal disc-derived wing morphogenesis ; GO:0007476 | inferred from mutant phenot…	sequence-specific DNA binding transcription factor activity ; GO:0003700 | inferred from sequence or structural similarity with InterPro:IPR001356 <newline> sequence-specific DNA binding transcription factor activity ; GO:0003700 | non-traceable author statement <newline> sequence-specific DNA binding RNA polymerase II transcription factor activity ; GO:0000981 | inferred from sequence or structu…	nucleus ; GO:0005634 | inferred from sequence or structural similarity with InterPro:IPR001356	mirr	IRX6	6
Moe	Moesin	FBgn0011661	establishment or maintenance of epithelial cell apical/basal polarity ; GO:0045197 | inferred from mutant phenotype <newline> establishment or maintenance of polarity of larval imaginal disc epithelium ; GO:0016336 | inferred from mutant phenotype <newline> actin cytoskeleton organization ; GO:0030036 | inferred from mutant phenotype <newline> anterior/posterior pattern specification ; GO:0009952…	cytoskeletal protein binding ; GO:0008092 | inferred from sequence or structural similarity <newline> actin binding ; GO:0003779 | non-traceable author statement <newline> protein binding ; GO:0005515 | inferred from physical interaction with Mer <newline> phosphatidylinositol-4,5-bisphosphate binding ; GO:0005546 | inferred from direct assay <newline> actin binding ; GO:0003779 | inferred from e…	plasma membrane ; GO:0005886 | inferred from direct assay <newline> fusome ; GO:0045169 | NOT inferred from direct assay <newline> subapical complex ; GO:0035003 | traceable author statement <newline> cytoplasm ; GO:0005737 | non-traceable author statement <newline> plasma membrane ; GO:0005886 | non-traceable author statement <newline> adherens junction ; GO:0005912 | non-traceable author statem…	Moe	MSN	9
Ndfip	Nedd4 family interacting protein	FBgn0052177	regulation of Notch signaling pathway ; GO:0008593 | inferred from genetic interaction with Nedd4 inferred from genetic interaction with Su(dx) inferred from genetic interaction with N inferred from genetic interaction with Ser inferred from genetic interaction with dx <newline> wing disc development ; GO:0035220 | inferred from mutant phenotype	WW domain binding ; GO:0050699 | inferred from mutant phenotype	late endosome ; GO:0005770 | inferred from direct assay <newline> ubiquitin ligase complex ; GO:0000151 | inferred from physical interaction with Nedd4, Su(dx), Smurf	Ndfip	NDFIP1	8
NetB	Netrin-B	FBgn0015774	axon guidance ; GO:0007411 | inferred from sequence or structural similarity <newline> motor neuron axon guidance ; GO:0008045 | inferred from mutant phenotype <newline> salivary gland boundary specification ; GO:0007432 | inferred from mutant phenotype <newline> synaptic target attraction ; GO:0016200 | traceable author statement <newline> axon guidance ; GO:0007411 | non-traceable author statem…	-	proteinaceous extracellular matrix ; GO:0005578 | inferred from sequence or structural similarity	NetB	NTN1	9
Nf-YA	Nuclear factor Y-box A	FBgn0035993	lateral inhibition ; GO:0046331 | inferred from mutant phenotype <newline> regulation of cell cycle ; GO:0051726 | inferred from direct assay <newline> phagocytosis ; GO:0006909 | inferred from mutant phenotype <newline> R7 cell differentiation ; GO:0045466 | inferred from mutant phenotype <newline> positive regulation of transcription, DNA-templated ; GO:0045893 | inferred from mutant phenotype	sequence-specific DNA binding transcription factor activity ; GO:0003700 | inferred from sequence or structural similarity with UniProtKB:P23708 <newline> sequence-specific DNA binding ; GO:0043565 | contributes_to inferred from direct assay <newline> transcription regulatory region sequence-specific DNA binding ; GO:0000976 | inferred from direct assay	nucleus ; GO:0005634 | inferred from sequence or structural similarity with UniProtKB:P23708 <newline> CCAAT-binding factor complex ; GO:0016602 | inferred from direct assay	Nf-YA	NFYA	9
norpA	no receptor potential A	FBgn0262738	positive regulation of clathrin-mediated endocytosis ; GO:2000370 | inferred from mutant phenotype <newline> sensory perception of smell ; GO:0007608 | inferred from mutant phenotype <newline> diacylglycerol biosynthetic process ; GO:0006651 | traceable author statement <newline> phospholipid metabolic process ; GO:0006644 | traceable author statement <newline> calcium-mediated signaling ; GO:001…	GTPase activator activity ; GO:0005096 | non-traceable author statement <newline> phospholipase C activity ; GO:0004629 | traceable author statement <newline> phosphatidylinositol phospholipase C activity ; GO:0004435 | traceable author statement <newline> phosphatidylinositol phospholipase C activity ; GO:0004435 | non-traceable author statement <newline> calcium ion binding ; GO:0005509 | infer…	rhabdomere ; GO:0016028 | inferred from direct assay <newline> inaD signaling complex ; GO:0016027 | traceable author statement <newline> inaD signaling complex ; GO:0016027 | inferred from physical interaction with inaD	norpA	PLCB4	9
obst-I	obstructor-I	FBgn0052304	chitin metabolic process ; GO:0006030 | inferred from electronic annotation with InterPro:IPR002557	chitin binding ; GO:0008061 | inferred from reviewed computational analysis <newline> chitin binding ; GO:0008061 | inferred from electronic annotation with InterPro:IPR002557	extracellular region ; GO:0005576 | inferred from electronic annotation with InterPro:IPR002557	obst-I		0
Pdfr	Pigment-dispersing factor receptor	FBgn0260753	G-protein coupled receptor signaling pathway ; GO:0007186 | inferred from sequence or structural similarity <newline> circadian rhythm ; GO:0007623 | inferred from direct assay <newline> circadian behavior ; GO:0048512 | inferred from direct assay <newline> gravitaxis ; GO:0042332 | inferred from direct assay <newline> circadian rhythm ; GO:0007623 | inferred from mutant phenotype <newline> neuro…	calcitonin receptor activity ; GO:0004948 | inferred from sequence or structural similarity <newline> G-protein coupled receptor activity ; GO:0004930 | inferred from sequence or structural similarity <newline> neuropeptide receptor activity ; GO:0008188 | inferred from sequence or structural similarity <newline> neuropeptide receptor activity ; GO:0008188 | inferred from physical interaction wit…	neuronal cell body ; GO:0043025 | inferred from direct assay <newline> neuron projection ; GO:0043005 | inferred from direct assay <newline> integral component of membrane ; GO:0016021 | inferred from sequence or structural similarity <newline> integral component of membrane ; GO:0016021 | inferred by curator from GO:0004930 <newline> integral component of plasma membrane ; GO:0005887 | inferred …	Pdfr	CALCR	3
Pkc53E	Protein C kinase 53E	FBgn0003091	protein phosphorylation ; GO:0006468 | inferred from direct assay <newline> protein phosphorylation ; GO:0006468 | non-traceable author statement <newline> positive regulation of clathrin-mediated endocytosis ; GO:2000370 | inferred from genetic interaction with inaC <newline> intracellular signal transduction ; GO:0035556 | inferred from electronic annotation with InterPro:IPR002219 <newline> re…	protein kinase C activity ; GO:0004697 | inferred from sequence or structural similarity <newline> protein serine/threonine kinase activity ; GO:0004674 | inferred from direct assay <newline> diacylglycerol binding ; GO:0019992 | inferred from sequence or structural similarity with InterPro:IPR002219 <newline> protein serine/threonine kinase activity ; GO:0004674 | non-traceable author statement …	plasma membrane ; GO:0005886 | inferred from sequence or structural similarity with inaC	Pkc53E	PRKCA	10
ppk21	pickpocket 21	FBgn0039675	sodium ion transport ; GO:0006814 | inferred from sequence or structural similarity with MGD:Scnn1a; MGI:MGI:101782	sodium channel activity ; GO:0005272 | non-traceable author statement <newline> sodium channel activity ; GO:0005272 | inferred from sequence or structural similarity with MGD:Scnn1a; MGI:MGI:101782	integral component of membrane ; GO:0016021 | inferred from sequence or structural similarity with MGD:Scnn1a; MGI:MGI:101782	ppk21	ASIC3	1
Psc	Posterior sex combs	FBgn0005624	chromatin remodeling ; GO:0006338 | inferred from direct assay <newline> chromatin silencing ; GO:0006342 | non-traceable author statement <newline> syncytial blastoderm mitotic cell cycle ; GO:0035186 | inferred from mutant phenotype <newline> axon guidance ; GO:0007411 | inferred from mutant phenotype <newline> chromatin silencing ; GO:0006342 | inferred from direct assay	DNA binding ; GO:0003677 | non-traceable author statement <newline> DNA binding ; GO:0003677 | inferred from direct assay <newline> zinc ion binding ; GO:0008270 | inferred from electronic annotation with InterPro:IPR001841 <newline> core promoter binding ; GO:0001047 | inferred from direct assay <newline> zinc ion binding ; GO:0008270 | inferred from sequence model	intercalary heterochromatin ; GO:0005725 | non-traceable author statement <newline> nucleus ; GO:0005634 | non-traceable author statement <newline> PRC1 complex ; GO:0035102 | traceable author statement <newline> polytene chromosome band ; GO:0005704 | inferred from direct assay <newline> nucleus ; GO:0005634 | inferred from direct assay <newline> PRC1 complex ; GO:0035102 | inferred from direct …	Psc	BMI1, PCGF2	4
Ptp99A	Protein tyrosine phosphatase 99A	FBgn0004369	protein dephosphorylation ; GO:0006470 | inferred from sequence or structural similarity with EMBL:X54132; protein_id:CAA38067.1 <newline> defasciculation of motor neuron axon ; GO:0007415 | inferred from genetic interaction with Ptp69D <newline> motor neuron axon guidance ; GO:0008045 | inferred from genetic interaction with Ptp69D <newline> axonal defasciculation ; GO:0007414 | traceable author…	transmembrane receptor protein tyrosine phosphatase activity ; GO:0005001 | inferred from sequence or structural similarity <newline> protein tyrosine phosphatase activity ; GO:0004725 | inferred from sequence or structural similarity with EMBL:X54132; protein_id:CAA38067.1 <newline> protein tyrosine phosphatase activity ; GO:0004725 | inferred from sequence or structural similarity with HGNC_gen…	plasma membrane ; GO:0005886 | inferred from sequence or structural similarity <newline> plasma membrane ; GO:0005886 | non-traceable author statement <newline> axon ; GO:0030424 | inferred from direct assay <newline> plasma membrane ; GO:0005886 | inferred from direct assay	Ptp99A	PTPRG	3
Pxn	Peroxidasin	FBgn0011828	oxidation-reduction process ; GO:0055114 | inferred from electronic annotation with InterPro:IPR002007, InterPro:IPR010255, InterPro:IPR019791 <newline> response to oxidative stress ; GO:0006979 | inferred from electronic annotation with InterPro:IPR002007, InterPro:IPR010255, InterPro:IPR019791 <newline> phagocytosis ; GO:0006909 | inferred from mutant phenotype <newline> extracellular matrix or…	peroxidase activity ; GO:0004601 | inferred from sequence or structural similarity with MGD:Mpo; MGI:MGI:97137 <newline> heme binding ; GO:0020037 | inferred from electronic annotation with InterPro:IPR002007, InterPro:IPR010255, InterPro:IPR019791	proteinaceous extracellular matrix ; GO:0005578 | inferred from sequence or structural similarity	Pxn	PXDN	10
rad	radish	FBgn0265597	activation of GTPase activity ; GO:0090630 | inferred from sequence or structural similarity with RapGAP1 <newline> olfactory learning ; GO:0008355 | traceable author statement <newline> regulation of heart contraction ; GO:0008016 | inferred from mutant phenotype <newline> anesthesia-resistant memory ; GO:0007615 | traceable author statement <newline> anesthesia-resistant memory ; GO:0007615 | i…	zinc ion binding ; GO:0008270 | inferred from electronic annotation with InterPro:IPR001781 <newline> GTPase activator activity ; GO:0005096 | inferred from sequence or structural similarity with UniProtKB:P47736 <newline> GTPase activator activity ; GO:0005096 | inferred from sequence or structural similarity with RapGAP1	nucleus ; GO:0005634 | inferred from direct assay <newline> cytoplasm ; GO:0005737 | inferred from direct assay <newline> axon ; GO:0030424 | inferred from direct assay <newline> neuronal cell body ; GO:0043025 | inferred from direct assay	rad		0
rdgA	retinal degeneration A	FBgn0261549	phosphatidylinositol biosynthetic process ; GO:0006661 | traceable author statement <newline> deactivation of rhodopsin mediated signaling ; GO:0016059 | inferred from genetic interaction with trp <newline> rhodopsin mediated signaling pathway ; GO:0016056 | inferred from mutant phenotype <newline> phosphorylation ; GO:0016310 | non-traceable author statement <newline> actin filament organization…	diacylglycerol kinase activity ; GO:0004143 | traceable author statement <newline> diacylglycerol kinase activity ; GO:0004143 | non-traceable author statement <newline> diacylglycerol binding ; GO:0019992 | inferred from sequence or structural similarity with InterPro:IPR002219 <newline> diacylglycerol binding ; GO:0019992 | non-traceable author statement <newline> diacylglycerol kinase activity…	membrane ; GO:0016020 | non-traceable author statement <newline> microtubule associated complex ; GO:0005875 | inferred from direct assay	rdgA	DGKZ	8
Rgk3	Rad, Gem/Kir family member 3	FBgn0085426	small GTPase mediated signal transduction ; GO:0007264 | inferred from electronic annotation with InterPro:IPR001806 <newline> negative regulation of voltage-gated calcium channel activity ; GO:1901386 | inferred from direct assay <newline> protein transport ; GO:0015031 | inferred from electronic annotation with InterPro:IPR003579	GTP binding ; GO:0005525 | inferred from sequence or structural similarity with NCBI_NP:492856	- <newline> membrane ; GO:0016020 | inferred from electronic annotation with InterPro:IPR020849	Rgk3	RRAD	2
RpL37a	Ribosomal protein L37a	FBgn0030616	translation ; GO:0006412 | inferred from sequence or structural similarity with NCBI_gi:4506641	structural constituent of ribosome ; GO:0003735 | inferred from sequence or structural similarity with NCBI_gi:4506641 <newline> structural constituent of ribosome ; GO:0003735 | non-traceable author statement	ribosome ; GO:0005840 | non-traceable author statement <newline> cytosolic large ribosomal subunit ; GO:0022625 | inferred from sequence or structural similarity with NCBI_gi:4506641	RpL37a	RPL37	9
Rrp6	Rrp6	FBgn0038269	mRNA polyadenylation ; GO:0006378 | inferred from mutant phenotype <newline> nuclear RNA surveillance ; GO:0071027 | inferred from mutant phenotype <newline> regulation of gene expression ; GO:0010468 | inferred from mutant phenotype	3'-5' exonuclease activity ; GO:0008408 | inferred from electronic annotation with InterPro:IPR002562 <newline> nucleic acid binding ; GO:0003676 | inferred from electronic annotation with InterPro:IPR002121, InterPro:IPR002562, InterPro:IPR012337 <newline> nucleotide binding ; GO:0000166 | inferred from electronic annotation with InterPro:IPR010997	nucleus ; GO:0005634 | inferred from direct assay <newline> nucleolus ; GO:0005730 | inferred from direct assay <newline> nuclear lamina ; GO:0005652 | inferred from direct assay <newline> nuclear exosome (RNase complex) ; GO:0000176 | inferred from direct assay inferred from sequence or structural similarity with SGD_LOCUS:RRP6; SGD:S000005527	Rrp6	EXOSC10	10
Rya-r44F	Ryanodine receptor	FBgn0011286	calcium ion transport ; GO:0006816 | traceable author statement <newline> muscle contraction ; GO:0006936 | inferred from mutant phenotype <newline> cellular calcium ion homeostasis ; GO:0006874 | inferred from electronic annotation with InterPro:IPR009460 <newline> calcium ion transmembrane transport ; GO:0070588 | inferred from electronic annotation with InterPro:IPR000699 <newline> response to…	ryanodine-sensitive calcium-release channel activity ; GO:0005219 | traceable author statement <newline> ryanodine-sensitive calcium-release channel activity ; GO:0005219 | inferred from sequence or structural similarity with EMBL:U50465 <newline> ryanodine-sensitive calcium-release channel activity ; GO:0005219 | non-traceable author statement	integral component of membrane ; GO:0016021 | non-traceable author statement <newline> endoplasmic reticulum membrane ; GO:0005789 | non-traceable author statement <newline> microtubule associated complex ; GO:0005875 | inferred from direct assay <newline> integral component of membrane ; GO:0016021 | inferred from electronic annotation with InterPro:IPR009460	RyR	RYR1, RYR2	7
sgg	shaggy	FBgn0003371	synaptic growth at neuromuscular junction ; GO:0051124 | inferred from mutant phenotype <newline> segment polarity determination ; GO:0007367 | inferred from mutant phenotype <newline> protein phosphorylation ; GO:0006468 | non-traceable author statement <newline> circadian rhythm ; GO:0007623 | inferred from mutant phenotype <newline> negative regulation of smoothened signaling pathway ; GO:0045…	protein serine/threonine kinase activity ; GO:0004674 | inferred from sequence or structural similarity <newline> protein serine/threonine kinase activity ; GO:0004674 | non-traceable author statement <newline> kinase activity ; GO:0016301 | inferred from direct assay <newline> protein kinase activity ; GO:0004672 | inferred from direct assay <newline> protein binding ; GO:0005515 | inferred from…	fusome ; GO:0045169 | inferred from direct assay <newline> nucleus ; GO:0005634 | inferred from direct assay <newline> cytoplasm ; GO:0005737 | inferred from direct assay <newline> centrosome ; GO:0005813 | inferred from direct assay <newline> female germline ring canal ; GO:0035324 | inferred from direct assay <newline> mitotic spindle ; GO:0072686 | inferred from direct assay <newline> nucleopl…	sgg	GSK3B, GSK3A	7
SK	small conductance calcium-activated potassium channel	FBgn0029761	regulation of membrane potential in photoreceptor cell ; GO:0016057 | inferred from direct assay <newline> potassium ion transport ; GO:0006813 | inferred from mutant phenotype <newline> potassium ion transport ; GO:0006813 | inferred from sequence or structural similarity with UniProtKB:P70604	small conductance calcium-activated potassium channel activity ; GO:0016286 | inferred from sequence or structural similarity <newline> calcium-activated potassium channel activity ; GO:0015269 | inferred from sequence or structural similarity with EMBL:U69882 <newline> photoreceptor activity ; GO:0009881 | inferred from direct assay <newline> small conductance calcium-activated potassium channel…	integral component of membrane ; GO:0016021 | inferred from direct assay <newline> integral component of membrane ; GO:0016021 | inferred from sequence or structural similarity with UniProtKB:P70604	SK	KCNN2, KCNN3	6
sn	singed	FBgn0003447	cuticle pattern formation ; GO:0035017 | inferred from mutant phenotype <newline> epidermal cell differentiation ; GO:0009913 | inferred from mutant phenotype <newline> chaeta morphogenesis ; GO:0008407 | inferred from mutant phenotype <newline> actin filament bundle assembly ; GO:0051017 | inferred from mutant phenotype <newline> actin filament bundle assembly ; GO:0051017 | non-traceable author…	actin binding ; GO:0003779 | inferred from sequence or structural similarity <newline> protein binding, bridging ; GO:0030674 | inferred from electronic annotation with InterPro:IPR022768, InterPro:IPR024703 <newline> actin binding ; GO:0003779 | inferred from sequence or structural similarity with UniProtKB:Q16658 <newline> actin filament binding ; GO:0051015 | inferred from sequence or structur…	filamentous actin ; GO:0031941 | colocalizes_with inferred from direct assay <newline> actin cytoskeleton ; GO:0015629 | inferred from direct assay <newline> cytoplasm ; GO:0005737 | inferred from direct assay <newline> neuron projection ; GO:0043005 | inferred from direct assay <newline> neuronal cell body ; GO:0043025 | inferred from direct assay	sn	FSCN1	7
SPR	Sex peptide receptor	FBgn0029768	negative regulation of female receptivity, post-mating ; GO:0045434 | inferred from mutant phenotype <newline> regulation of post-mating oviposition ; GO:0048042 | inferred from mutant phenotype <newline> G-protein coupled receptor signaling pathway ; GO:0007186 | inferred from direct assay	G-protein coupled peptide receptor activity ; GO:0008528 | inferred from physical interaction with SP, Dup99B, Mip <newline> G-protein coupled peptide receptor activity ; GO:0008528 | inferred from physical interaction with SP	plasma membrane ; GO:0005886 | inferred from direct assay <newline> integral component of membrane ; GO:0016021 | inferred from electronic annotation with InterPro:IPR000276	SPR		0
sqh	spaghetti squash	FBgn0003514	ovarian follicle cell development ; GO:0030707 | traceable author statement <newline> ovarian nurse cell to oocyte transport ; GO:0007300 | traceable author statement <newline> border follicle cell migration ; GO:0007298 | inferred from mutant phenotype <newline> establishment of planar polarity ; GO:0001736 | non-traceable author statement <newline> imaginal disc-derived wing hair organization ;…	calcium ion binding ; GO:0005509 | inferred from electronic annotation with InterPro:IPR002048, InterPro:IPR011992 <newline> myosin heavy chain binding ; GO:0032036 | inferred from physical interaction with zip	unconventional myosin complex ; GO:0016461 | inferred from sequence or structural similarity with UniProtKB:P19105 <newline> spindle midzone ; GO:0051233 | inferred from direct assay <newline> cytoplasm ; GO:0005737 | inferred from direct assay <newline> midbody ; GO:0030496 | inferred from direct assay <newline> cleavage furrow ; GO:0032154 | inferred from direct assay <newline> cell cortex ; GO…	sqh	MYL9, MYL12A	9
stan	starry night	FBgn0024836	establishment of planar polarity ; GO:0001736 | inferred from mutant phenotype <newline> calcium-dependent cell-cell adhesion via plasma membrane cell adhesion molecules ; GO:0016339 | inferred from sequence or structural similarity <newline> homophilic cell adhesion via plasma membrane adhesion molecules ; GO:0007156 | inferred from sequence or structural similarity <newline> dendrite developmen…	G-protein coupled receptor activity ; GO:0004930 | inferred from sequence or structural similarity <newline> receptor signaling protein activity ; GO:0005057 | inferred from mutant phenotype <newline> cell adhesion molecule binding ; GO:0050839 | inferred from sequence or structural similarity <newline> receptor activity ; GO:0004872 | inferred from sequence or structural similarity <newline> tra…	plasma membrane ; GO:0005886 | inferred from sequence or structural similarity <newline> integral component of membrane ; GO:0016021 | non-traceable author statement <newline> integral component of plasma membrane ; GO:0005887 | inferred from sequence or structural similarity <newline> integral component of membrane ; GO:0016021 | inferred from sequence or structural similarity <newline> integral…	stan	CELSR2	8
sun	stunted	FBgn0014391	determination of adult lifespan ; GO:0008340 | inferred from mutant phenotype <newline> response to oxidative stress ; GO:0006979 | inferred from mutant phenotype <newline> proton transport ; GO:0015992 | inferred from sequence or structural similarity with UniProtKB:P56381 <newline> lateral inhibition ; GO:0046331 | inferred from mutant phenotype <newline> ATP synthesis coupled proton transport …	hydrogen-exporting ATPase activity, phosphorylative mechanism ; GO:0008553 | non-traceable author statement <newline> hydrogen-exporting ATPase activity, phosphorylative mechanism ; GO:0008553 | inferred from sequence or structural similarity with UniProtKB:P56381 <newline> proton-transporting ATPase activity, rotational mechanism ; GO:0046961 | inferred from electronic annotation with InterPro:I…	mitochondrial proton-transporting ATP synthase complex, catalytic core F(1) ; GO:0000275 | inferred from sequence or structural similarity with UniProtKB:P56381 <newline> extracellular space ; GO:0005615 | inferred from direct assay	sun	ATP5E	7
sws	swiss cheese	FBgn0003656	brain development ; GO:0007420 | non-traceable author statement <newline> membrane lipid metabolic process ; GO:0006643 | inferred from direct assay <newline> neuron apoptotic process ; GO:0051402 | inferred from mutant phenotype <newline> phosphatidylcholine metabolic process ; GO:0046470 | inferred from direct assay <newline> sensory perception of smell ; GO:0007608 | inferred from mutant pheno…	lysophospholipase activity ; GO:0004622 | inferred from direct assay <newline> protein binding ; GO:0005515 | inferred from physical interaction with UniProtKB:P16912	endoplasmic reticulum membrane ; GO:0005789 | inferred from direct assay <newline> plasma membrane ; GO:0005886 | inferred from direct assay <newline> cytoplasm ; GO:0005737 | inferred from direct assay	sws	PNPLA7	9
Synj	Synaptojanin	FBgn0034691	dephosphorylation ; GO:0016311 | non-traceable author statement <newline> synaptic vesicle endocytosis ; GO:0048488 | inferred from mutant phenotype <newline> neurotransmitter secretion ; GO:0007269 | non-traceable author statement <newline> synaptic vesicle endocytosis ; GO:0048488 | traceable author statement <newline> regulation of synapse structure or activity ; GO:0050803 | inferred from mut…	inositol trisphosphate phosphatase activity ; GO:0046030 | non-traceable author statement <newline> inositol-polyphosphate 5-phosphatase activity ; GO:0004445 | inferred from direct assay <newline> nucleotide binding ; GO:0000166 | inferred from electronic annotation with InterPro:IPR012677	terminal bouton ; GO:0043195 | inferred from direct assay <newline> vesicle membrane ; GO:0012506 | inferred from direct assay	Synj	SYNJ1	9
TkR99D	Tachykinin-like receptor at 99D	FBgn0004622	G-protein coupled receptor signaling pathway ; GO:0007186 | inferred from sequence or structural similarity <newline> tachykinin receptor signaling pathway ; GO:0007217 | inferred from sequence or structural similarity <newline> tachykinin receptor signaling pathway ; GO:0007217 | inferred from direct assay <newline> neuropeptide signaling pathway ; GO:0007218 | inferred from direct assay <newlin…	neuropeptide receptor activity ; GO:0008188 | inferred from sequence or structural similarity <newline> tachykinin receptor activity ; GO:0004995 | inferred from direct assay <newline> tachykinin receptor activity ; GO:0004995 | inferred from sequence or structural similarity <newline> tachykinin receptor activity ; GO:0004995 | inferred from physical interaction with Tk	plasma membrane ; GO:0005886 | inferred from sequence or structural similarity with RGD:Tacr1; RGDID:3811 AND inferred from sequence or structural similarity with RGD:Tacr3; RGDID:3810 <newline> integral component of membrane ; GO:0016021 | inferred from sequence or structural similarity <newline> integral component of plasma membrane ; GO:0005887 | non-traceable author statement <newline> integr…	TkR99D	TACR3	9
trn	tartan	FBgn0010452	cell adhesion ; GO:0007155 | non-traceable author statement <newline> open tracheal system development ; GO:0007424 | inferred from mutant phenotype <newline> cell migration ; GO:0016477 | traceable author statement <newline> branch fusion, open tracheal system ; GO:0035147 | inferred from mutant phenotype <newline> motor neuron axon guidance ; GO:0008045 | inferred from mutant phenotype <newline…	-	plasma membrane ; GO:0005886 | non-traceable author statement	trn	LINGO3	2
yellow-g	yellow-g	FBgn0041709	melanin biosynthetic process ; GO:0042438 | inferred from biological aspect of ancestor with PANTHER:PTN000000448 <newline> cuticle pigmentation ; GO:0048067 | inferred from biological aspect of ancestor with PANTHER:PTN000000448	isomerase activity ; GO:0016853 | inferred from biological aspect of ancestor with PANTHER:PTN000000445	extracellular region ; GO:0005576 | inferred from biological aspect of ancestor with PANTHER:PTN000000447	yellow-g		0
zormin	zormin	FBgn0052311	-	protein binding ; GO:0005515 | inferred from physical interaction with rols <newline> actin binding ; GO:0003779 | inferred from direct assay	Z disc ; GO:0030018 | inferred from physical interaction with rols <newline> M band ; GO:0031430 | inferred from direct assay <newline> Z disc ; GO:0030018 | inferred from direct assay	zormin	NCAM2	1
