# Supplementary material for: The Genetic Basis for Variation in Sensitivity to Lead Toxicity in Drosophila melanogaster
Source: Environ Health Perspect. 2016 Feb 9;124(7):1062–70. doi: 10.1289/ehp.1510513 (PMC4937873; doi:10.1289/ehp.1510513)
Supplement: (280 KB) ZIP [file ehp.1510513.s002.acco.zip › Supplemental Code and Data Zip File/Excel File S4.xlsx]

## Sheet: Excel File S4
Excel File S4: Flybase GO categories for genes associated with variation in viability in the DGRP.
Drosophila Gene Symbol	Drosophila Gene Name	FlyBase ID	GO Biological process	GO Molecular Function	GO Cellular Component	Flybase Gene Symbol	Human Ortholog Gene Symbol	DIOPT Score
bbga	big bang	FBgn0087007	imaginal disc development ; GO:0007444 | inferred from mutant phenotype <newline> border follicle cell migration ; GO:0007298 | inferred from mutant phenotype <newline> innate immune response in mucosa ; GO:0002227 | inferred from mutant phenotype	-	apical part of cell ; GO:0045177 | inferred from direct assay <newline> septate junction ; GO:0005918 | inferred from direct assay <newline> nucleus ; GO:0005634 | inferred from direct assay	bbg	IL16	3
CG12310	-	FBgn0036467	-	-	-	CG12310
CG13461	-	FBgn0036468	-	-	-	CG13461
CG14142	-	FBgn0036143	-	-	-	CG14142	FAM188B2	3
CG17715	-	FBgn0041004	-	-	-	CG17715	TMEM65	8
CG42542	-	FBgn0260659	-	-	membrane ; GO:0016020 | inferred from electronic annotation with InterPro:IPR001727	CG42542	TMEM165	6
CG43679	-	FBgn0263762	-	-	-	CG43679
CG6752	-	FBgn0038296	-	zinc ion binding ; GO:0008270 | inferred from electronic annotation with InterPro:IPR001841 <newline> zinc ion binding ; GO:0008270 | inferred from sequence model	-	CG6752	RNF123	9
CG8814	-	FBgn0031478	cellular acyl-CoA homeostasis ; GO:0042049 | inferred from sequence or structural similarity with SGD_LOCUS:ACB1; SGD:S0003269	fatty-acyl-CoA binding ; GO:0000062 | inferred from sequence or structural similarity with SGD_LOCUS:ACB1; SGD:S0003269 <newline> diazepam binding ; GO:0050809 | inferred from sequence or structural similarity with UniProtKB:P07106 <newline> enzyme inhibitor activity ; GO:0004857 | inferred from sequence or structural similarity with UniProtKB:P07106	-	CG8814	ACBD5	7
Dp1	Dodeca-satellite-binding protein 1	FBgn0027835	chromosome condensation ; GO:0030261 | inferred from mutant phenotype <newline> chromosome segregation ; GO:0007059 | inferred from mutant phenotype <newline> heterochromatin assembly ; GO:0031507 | inferred from direct assay <newline> positive regulation of translation ; GO:0045727 | inferred from direct assay	single-stranded DNA binding ; GO:0003697 | inferred from direct assay <newline> satellite DNA binding ; GO:0003696 | inferred from direct assay <newline> single-stranded DNA binding ; GO:0003697 | traceable author statement <newline> mRNA 3'-UTR binding ; GO:0003730 | inferred from direct assay	lipid particle ; GO:0005811 | inferred from direct assay <newline> heterochromatin ; GO:0000792 | inferred from direct assay <newline> nucleus ; GO:0005634 | inferred from direct assay <newline> polytene chromosome chromocenter ; GO:0005701 | inferred from direct assay <newline> ribonucleoprotein complex ; GO:0030529 | inferred from direct assay	Dp1	HDLBP	10
dpr8	defective proboscis extension response 8	FBgn0052600	sensory perception of chemical stimulus ; GO:0007606 | inferred from sequence or structural similarity with dpr1	-	-	dpr8
GlcAT-P	GlcAT-P	FBgn0036144	glycoprotein biosynthetic process ; GO:0009101 | non-traceable author statement <newline> glycosphingolipid biosynthetic process ; GO:0006688 | non-traceable author statement <newline> proteoglycan biosynthetic process ; GO:0030166 | non-traceable author statement <newline> peripheral nervous system development ; GO:0007422 | inferred from mutant phenotype	galactosylgalactosylxylosylprotein 3-beta-glucuronosyltransferase activity ; GO:0015018 | non-traceable author statement <newline> N-acetyllactosamine beta-1,3-glucuronosyltransferase activity ; GO:0046987 | inferred from direct assay <newline> asioloorosomucoid beta-1,3-glucuronosyltransferase activity ; GO:0046988 | inferred from direct assay <newline> galactosyl beta-1,3 N-acetylgalactosamine …	membrane ; GO:0016020 | inferred from electronic annotation with InterPro:IPR005027	GlcAT-P	B3GAT1	3
Glut1	Glucose transporter 1	FBgn0264574	transmembrane transport ; GO:0055085 | inferred from electronic annotation with InterPro:IPR003663, InterPro:IPR005828, InterPro:IPR005829 <newline> positive regulation of peptide hormone secretion ; GO:0090277 | inferred from mutant phenotype	glucose transmembrane transporter activity ; GO:0005355 | non-traceable author statement <newline> glucose transmembrane transporter activity ; GO:0005355 | inferred from sequence or structural similarity with MGD:Slc2a1; MGI:MGI:95755	integral component of membrane ; GO:0016021 | inferred from electronic annotation with InterPro:IPR005828	Glut1	SLC2A3	4
hdc	headcase	FBgn0010113	negative regulation of neurogenesis ; GO:0050768 | inferred from mutant phenotype <newline> salivary gland cell autophagic cell death ; GO:0035071 | inferred from mutant phenotype <newline> negative regulation of terminal cell fate specification, open tracheal system ; GO:0035155 | traceable author statement <newline> terminal branching, open tracheal system ; GO:0007430 | non-traceable author st…	-	cytoplasm ; GO:0005737 | inferred from direct assay <newline> cytoplasm ; GO:0005737 | non-traceable author statement <newline> cytoplasm ; GO:0005737 | traceable author statement	hdc	HECA	8
imd	immune deficiency	FBgn0013983	intracellular signal transduction ; GO:0035556 | traceable author statement <newline> humoral immune response ; GO:0006959 | inferred from mutant phenotype <newline> positive regulation of antibacterial peptide biosynthetic process ; GO:0006963 | inferred from mutant phenotype <newline> defense response ; GO:0006952 | non-traceable author statement <newline> signal transduction ; GO:0007165 | non…	protein binding ; GO:0005515 | inferred from physical interaction with pirk <newline> protein binding ; GO:0005515 | inferred from physical interaction with Usp2 <newline> death domain binding ; GO:0070513 | inferred from physical interaction with Fadd	intracellular ; GO:0005622 | non-traceable author statement	imd	RIPK1
Lgr3	Leucine-rich repeat-containing G protein-coupled receptor 3	FBgn0039354	G-protein coupled receptor signaling pathway ; GO:0007186 | inferred from sequence or structural similarity <newline> G-protein coupled receptor signaling pathway ; GO:0007186 | inferred from electronic annotation with InterPro:IPR000276 <newline> cAMP-mediated signaling ; GO:0019933 | inferred from direct assay	protein-hormone receptor activity ; GO:0016500 | inferred from sequence or structural similarity <newline> neuropeptide receptor activity ; GO:0008188 | inferred from sequence or structural similarity <newline> G-protein coupled receptor activity ; GO:0004930 | non-traceable author statement <newline> protein-hormone receptor activity ; GO:0016500 | inferred from electronic annotation with InterP…	integral component of membrane ; GO:0016021 | inferred from sequence or structural similarity <newline> integral component of membrane ; GO:0016021 | inferred from electronic annotation with InterPro:IPR000276	Lgr3	RXFP2	10
Lkb1	Lkb1 kinase	FBgn0038167	protein phosphorylation ; GO:0006468 | non-traceable author statement <newline> oocyte microtubule cytoskeleton organization ; GO:0016325 | inferred from mutant phenotype <newline> establishment or maintenance of cell polarity ; GO:0007163 | non-traceable author statement <newline> pole plasm oskar mRNA localization ; GO:0045451 | inferred from mutant phenotype <newline> mitotic spindle organizat…	protein kinase activity ; GO:0004672 | non-traceable author statement <newline> ATP binding ; GO:0005524 | inferred from electronic annotation with InterPro:IPR000719, InterPro:IPR002290, InterPro:IPR015735, InterPro:IPR017441 <newline> protein serine/threonine kinase activity ; GO:0004674 | inferred from sequence or structural similarity with HGNC_gene:STK11; HGNC:11389	nucleus ; GO:0005634 | inferred from direct assay <newline> cytoplasm ; GO:0005737 | inferred from direct assay <newline> cell cortex ; GO:0005938 | inferred from direct assay	Lkb1	STK11	9
mir-3644	mir-3644 stem loop	FBgn0263633	-	-	-	mir-3644
Rpn8	Regulatory particle non-ATPase 8	FBgn0002787	ubiquitin-dependent protein catabolic process ; GO:0006511 | non-traceable author statement <newline> mitotic spindle organization ; GO:0007052 | inferred from mutant phenotype <newline> mitotic spindle elongation ; GO:0000022 | inferred from mutant phenotype <newline> cell proliferation ; GO:0008283 | inferred from mutant phenotype <newline> neurogenesis ; GO:0022008 | inferred from mutant pheno…	-	proteasome regulatory particle ; GO:0005838 | inferred from direct assay AND inferred from sequence or structural similarity with HGNC_gene:PSMD7; HGNC:9565; OMIM:157970 <newline> proteasome regulatory particle, lid subcomplex ; GO:0008541 | inferred from sequence or structural similarity with SGD_LOCUS:RPN8; SGD:S0005787 <newline> proteasome complex ; GO:0000502 | non-traceable author statement …	Rpn8	PSMD7	8
omd	oocyte maintenance defects	FBgn0038168	neurogenesis ; GO:0022008 | inferred from mutant phenotype <newline> snRNA 3'-end processing ; GO:0034472 | inferred from direct assay	-	integrator complex ; GO:0032039 | inferred from sequence or structural similarity with HGNC_gene:INTS5; HGNC:29352	omd	INTS5	9
Prx6005	Peroxiredoxin 6005	FBgn0031479	cell redox homeostasis ; GO:0045454 | inferred from sequence or structural similarity with UniProtKB:O77834 <newline> hydrogen peroxide catabolic process ; GO:0042744 | inferred from direct assay <newline> oxidation-reduction process ; GO:0055114 | inferred from electronic annotation with InterPro:IPR000866, InterPro:IPR019479	antioxidant activity ; GO:0016209 | non-traceable author statement <newline> peroxidase activity ; GO:0004601 | non-traceable author statement <newline> antioxidant activity ; GO:0016209 | inferred from sequence or structural similarity with UniProtKB:O77834 <newline> glutathione peroxidase activity ; GO:0004602 | inferred from sequence or structural similarity with UniProtKB:O77834 <newline> thi…	cytosol ; GO:0005829 | inferred from direct assay	Prx6005	PRDX6	10
rut	rutabaga	FBgn0003301	neuromuscular synaptic transmission ; GO:0007274 | inferred from mutant phenotype <newline> molting cycle, chitin-based cuticle ; GO:0007591 | inferred from genetic interaction with Itp-r83A <newline> learning or memory ; GO:0007611 | inferred from mutant phenotype <newline> memory ; GO:0007613 | inferred from mutant phenotype <newline> cAMP-mediated signaling ; GO:0019933 | non-traceable author …	adenylate cyclase activity ; GO:0004016 | non-traceable author statement <newline> adenylate cyclase activity ; GO:0004016 | traceable author statement <newline> calcium- and calmodulin-responsive adenylate cyclase activity ; GO:0008294 | non-traceable author statement <newline> calcium- and calmodulin-responsive adenylate cyclase activity ; GO:0008294 | traceable author statement <newline> calci…	integral component of plasma membrane ; GO:0005887 | non-traceable author statement <newline> membrane ; GO:0016020 | inferred from direct assay <newline> plasma membrane ; GO:0005886 | inferred from electronic annotation with InterPro:IPR009398	rut	ADCY1	9
SerT	Serotonin transporter	FBgn0010414	monoamine transport ; GO:0015844 | inferred from direct assay <newline> serotonin uptake ; GO:0051610 | inferred from direct assay <newline> serotonin transport ; GO:0006837 | inferred from direct assay <newline> phagocytosis ; GO:0006909 | inferred from mutant phenotype	serotonin transmembrane transporter activity ; GO:0015222 | non-traceable author statement <newline> monoamine transmembrane transporter activity ; GO:0008504 | inferred from direct assay <newline> serotonin transmembrane transporter activity ; GO:0015222 | inferred from direct assay <newline> cation channel activity ; GO:0005261 | inferred from direct assay <newline> neurotransmitter:sodium symp…	plasma membrane ; GO:0005886 | inferred from sequence or structural similarity with HGNC_gene:SLC6A4; HGNC:11050; OMIM:182138 <newline> integral component of plasma membrane ; GO:0005887 | non-traceable author statement <newline> axon ; GO:0030424 | inferred from direct assay <newline> axon terminus ; GO:0043679 | inferred from direct assay <newline> integral component of membrane ; GO:0016021 | …	SerT	SLC6A4	6
Slob	Slowpoke binding protein	FBgn0264087	neuromuscular synaptic transmission ; GO:0007274 | inferred from mutant phenotype <newline> regulation of synaptic transmission ; GO:0050804 | non-traceable author statement <newline> response to starvation ; GO:0042594 | inferred from mutant phenotype <newline> regulation of membrane potential ; GO:0042391 | inferred from mutant phenotype <newline> protein phosphorylation ; GO:0006468 | NOT infe…	protein binding ; GO:0005515 | inferred from physical interaction with slo <newline> protein binding ; GO:0005515 | inferred from physical interaction with 14-3-3? <newline> protein kinase activity ; GO:0004672 | inferred from direct assay <newline> protein kinase activity ; GO:0004672 | non-traceable author statement <newline> protein kinase activity ; GO:0004672 | NOT inferred from key residues	cytoplasm ; GO:0005737 | non-traceable author statement	Slob	PXK	2
SRPK	SR Protein Kinase	FBgn0026370	protein phosphorylation ; GO:0006468 | traceable author statement <newline> peptidyl-serine phosphorylation ; GO:0018105 | inferred from direct assay <newline> karyosome formation ; GO:0030717 | inferred from mutant phenotype <newline> spindle assembly involved in female meiosis ; GO:0007056 | inferred from mutant phenotype	protein kinase activity ; GO:0004672 | traceable author statement <newline> protein kinase activity ; GO:0004672 | inferred from sequence or structural similarity with NCBI_NP:003128 <newline> protein kinase activity ; GO:0004672 | non-traceable author statement <newline> protein serine/threonine kinase activity ; GO:0004674 | inferred from sequence or structural similarity with UniProtKB:Q9UPE1 …	nucleus ; GO:0005634 | inferred from sequence or structural similarity with HGNC_gene:SRPK1; HGNC:11305 <newline> cytoplasm ; GO:0005737 | inferred from sequence or structural similarity with HGNC_gene:SRPK1; HGNC:11305	SRPK	SRPK2	8
Sytbeta	Synaptotagmin beta	FBgn0261090	neurotransmitter secretion ; GO:0007269 | inferred from sequence or structural similarity with UniProtKB:P29101 <newline> synaptic vesicle exocytosis ; GO:0016079 | inferred from sequence or structural similarity	calcium-dependent phospholipid binding ; GO:0005544 | inferred from sequence or structural similarity with UniProtKB:P29101	synaptic vesicle ; GO:0008021 | inferred from sequence or structural similarity with UniProtKB:P29101 <newline> synaptic vesicle ; GO:0008021 | inferred from sequence or structural similarity <newline> membrane ; GO:0016020 | inferred from electronic annotation with InterPro:IPR001565 <newline> integral component of membrane ; GO:0016021 | inferred from sequence model	Sytbeta
