# Supplementary material for: The Genetic Basis for Variation in Sensitivity to Lead Toxicity in Drosophila melanogaster
Source: Environ Health Perspect. 2016 Feb 9;124(7):1062–70. doi: 10.1289/ehp.1510513 (PMC4937873; doi:10.1289/ehp.1510513)
Supplement: (280 KB) ZIP [file ehp.1510513.s002.acco.zip › Supplemental Code and Data Zip File/Excel File S5.xlsx]

## Sheet: Excel File S5
DGRP Line	Performer Group	Phenotype	Sex
line_100	Poor	Development Time	Female
line_101	Poor	Development Time	Female
line_105	Poor	Development Time	Female
line_109	Poor	Development Time	Female
line_129	Poor	Development Time	Female
line_136	Poor	Development Time	Female
line_138	Poor	Development Time	Female
line_142	Poor	Development Time	Female
line_149	Poor	Development Time	Female
line_153	Poor	Development Time	Female
line_158	Poor	Development Time	Female
line_161	Poor	Development Time	Female
line_176	Poor	Development Time	Female
line_177	Good	Development Time	Female
line_181	Poor	Development Time	Female
line_189	Poor	Development Time	Female
line_195	Poor	Development Time	Female
line_208	Poor	Development Time	Female
line_21	Poor	Development Time	Female
line_217	Poor	Development Time	Female
line_223	Good	Development Time	Female
line_227	.	Development Time	Female
line_228	Poor	Development Time	Female
line_229	Poor	Development Time	Female
line_233	.	Development Time	Female
line_235	Good	Development Time	Female
line_237	Poor	Development Time	Female
line_239	Poor	Development Time	Female
line_256	Poor	Development Time	Female
line_26	Poor	Development Time	Female
line_28	Poor	Development Time	Female
line_280	Poor	Development Time	Female
line_287	Poor	Development Time	Female
line_301	Poor	Development Time	Female
line_303	Poor	Development Time	Female
line_304	Good	Development Time	Female
line_306	Poor	Development Time	Female
line_309	.	Development Time	Female
line_31	Poor	Development Time	Female
line_310	Poor	Development Time	Female
line_313	Poor	Development Time	Female
line_315	Poor	Development Time	Female
line_317	Poor	Development Time	Female
line_318	Poor	Development Time	Female
line_319	Poor	Development Time	Female
line_32	Poor	Development Time	Female
line_320	Poor	Development Time	Female
line_321	Good	Development Time	Female
line_324	.	Development Time	Female
line_332	.	Development Time	Female
line_335	.	Development Time	Female
line_336	Poor	Development Time	Female
line_338	.	Development Time	Female
line_340	.	Development Time	Female
line_348	Poor	Development Time	Female
line_350	Poor	Development Time	Female
line_352	Good	Development Time	Female
line_354	Poor	Development Time	Female
line_355	Poor	Development Time	Female
line_356	Poor	Development Time	Female
line_357	Poor	Development Time	Female
line_358	.	Development Time	Female
line_359	.	Development Time	Female
line_360	Good	Development Time	Female
line_361	Poor	Development Time	Female
line_362	Poor	Development Time	Female
line_365	Poor	Development Time	Female
line_367	.	Development Time	Female
line_370	Poor	Development Time	Female
line_371	Poor	Development Time	Female
line_373	Poor	Development Time	Female
line_374	Good	Development Time	Female
line_375	Poor	Development Time	Female
line_377	Poor	Development Time	Female
line_379	Poor	Development Time	Female
line_38	Good	Development Time	Female
line_380	Poor	Development Time	Female
line_381	Poor	Development Time	Female
line_382	Good	Development Time	Female
line_383	Poor	Development Time	Female
line_385	Poor	Development Time	Female
line_386	Poor	Development Time	Female
line_390	Poor	Development Time	Female
line_391	Poor	Development Time	Female
line_392	Poor	Development Time	Female
line_395	Poor	Development Time	Female
line_397	Poor	Development Time	Female
line_399	Poor	Development Time	Female
line_40	Poor	Development Time	Female
line_405	Poor	Development Time	Female
line_406	Poor	Development Time	Female
line_409	Poor	Development Time	Female
line_41	.	Development Time	Female
line_42	Poor	Development Time	Female
line_426	.	Development Time	Female
line_427	Poor	Development Time	Female
line_437	Poor	Development Time	Female
line_439	Poor	Development Time	Female
line_440	Poor	Development Time	Female
line_441	Poor	Development Time	Female
line_443	Poor	Development Time	Female
line_45	.	Development Time	Female
line_461	Good	Development Time	Female
line_48	Poor	Development Time	Female
line_49	Poor	Development Time	Female
line_491	Poor	Development Time	Female
line_492	Poor	Development Time	Female
line_502	Poor	Development Time	Female
line_505	Poor	Development Time	Female
line_508	Poor	Development Time	Female
line_509	Good	Development Time	Female
line_513	Poor	Development Time	Female
line_517	Poor	Development Time	Female
line_528	Poor	Development Time	Female
line_530	Poor	Development Time	Female
line_531	Poor	Development Time	Female
line_535	Poor	Development Time	Female
line_551	Poor	Development Time	Female
line_555	Poor	Development Time	Female
line_559	Good	Development Time	Female
line_563	Good	Development Time	Female
line_566	Poor	Development Time	Female
line_57	Good	Development Time	Female
line_584	Poor	Development Time	Female
line_589	Poor	Development Time	Female
line_59	Poor	Development Time	Female
line_595	Poor	Development Time	Female
line_596	Poor	Development Time	Female
line_627	Poor	Development Time	Female
line_630	Poor	Development Time	Female
line_634	Poor	Development Time	Female
line_639	Poor	Development Time	Female
line_642	Poor	Development Time	Female
line_646	Poor	Development Time	Female
line_69	Poor	Development Time	Female
line_703	Poor	Development Time	Female
line_705	Poor	Development Time	Female
line_707	Poor	Development Time	Female
line_712	Poor	Development Time	Female
line_714	Poor	Development Time	Female
line_716	Poor	Development Time	Female
line_721	Poor	Development Time	Female
line_727	Poor	Development Time	Female
line_73	Poor	Development Time	Female
line_730	Poor	Development Time	Female
line_732	Poor	Development Time	Female
line_737	Poor	Development Time	Female
line_738	Poor	Development Time	Female
line_748	.	Development Time	Female
line_75	Poor	Development Time	Female
line_761	Poor	Development Time	Female
line_765	Poor	Development Time	Female
line_774	Poor	Development Time	Female
line_776	Poor	Development Time	Female
line_783	Poor	Development Time	Female
line_786	Poor	Development Time	Female
line_787	Poor	Development Time	Female
line_790	Poor	Development Time	Female
line_796	Poor	Development Time	Female
line_799	Good	Development Time	Female
line_801	Poor	Development Time	Female
line_802	Poor	Development Time	Female
line_804	Poor	Development Time	Female
line_805	Poor	Development Time	Female
line_808	Poor	Development Time	Female
line_810	Poor	Development Time	Female
line_812	Poor	Development Time	Female
line_818	Poor	Development Time	Female
line_819	.	Development Time	Female
line_820	Poor	Development Time	Female
line_821	Poor	Development Time	Female
line_822	Poor	Development Time	Female
line_83	Poor	Development Time	Female
line_832	Poor	Development Time	Female
line_837	Poor	Development Time	Female
line_843	Poor	Development Time	Female
line_849	Poor	Development Time	Female
line_85	Poor	Development Time	Female
line_850	Poor	Development Time	Female
line_852	Poor	Development Time	Female
line_853	Poor	Development Time	Female
line_855	Poor	Development Time	Female
line_857	Poor	Development Time	Female
line_861	Poor	Development Time	Female
line_879	Poor	Development Time	Female
line_88	Poor	Development Time	Female
line_882	Poor	Development Time	Female
line_884	Poor	Development Time	Female
line_887	Poor	Development Time	Female
line_890	Poor	Development Time	Female
line_892	Poor	Development Time	Female
line_894	Poor	Development Time	Female
line_897	Good	Development Time	Female
line_900	Good	Development Time	Female
line_907	Good	Development Time	Female
line_908	Good	Development Time	Female
line_91	Poor	Development Time	Female
line_911	Good	Development Time	Female
line_913	Good	Development Time	Female
line_93	Poor	Development Time	Female
line_100	Poor	Development Time	Male
line_101	Poor	Development Time	Male
line_105	Poor	Development Time	Male
line_109	Poor	Development Time	Male
line_129	Poor	Development Time	Male
line_136	Poor	Development Time	Male
line_138	Poor	Development Time	Male
line_142	Poor	Development Time	Male
line_149	Poor	Development Time	Male
line_153	Poor	Development Time	Male
line_158	Poor	Development Time	Male
line_161	Poor	Development Time	Male
line_176	Poor	Development Time	Male
line_177	Good	Development Time	Male
line_181	Poor	Development Time	Male
line_189	Poor	Development Time	Male
line_195	Poor	Development Time	Male
line_208	Poor	Development Time	Male
line_21	Good	Development Time	Male
line_217	Poor	Development Time	Male
line_223	Good	Development Time	Male
line_227	.	Development Time	Male
line_228	Poor	Development Time	Male
line_229	Poor	Development Time	Male
line_233	.	Development Time	Male
line_235	Good	Development Time	Male
line_237	Poor	Development Time	Male
line_239	Poor	Development Time	Male
line_256	Poor	Development Time	Male
line_26	Poor	Development Time	Male
line_28	Poor	Development Time	Male
line_280	Poor	Development Time	Male
line_287	Poor	Development Time	Male
line_301	Poor	Development Time	Male
line_303	Poor	Development Time	Male
line_304	Poor	Development Time	Male
line_306	Poor	Development Time	Male
line_309	.	Development Time	Male
line_31	Poor	Development Time	Male
line_310	Poor	Development Time	Male
line_313	Poor	Development Time	Male
line_315	Poor	Development Time	Male
line_317	Poor	Development Time	Male
line_318	Poor	Development Time	Male
line_319	Poor	Development Time	Male
line_32	Poor	Development Time	Male
line_320	Poor	Development Time	Male
line_321	Poor	Development Time	Male
line_324	.	Development Time	Male
line_332	.	Development Time	Male
line_335	.	Development Time	Male
line_336	Poor	Development Time	Male
line_338	Poor	Development Time	Male
line_340	.	Development Time	Male
line_348	Poor	Development Time	Male
line_350	Poor	Development Time	Male
line_352	Poor	Development Time	Male
line_354	Poor	Development Time	Male
line_355	Poor	Development Time	Male
line_356	Poor	Development Time	Male
line_357	Poor	Development Time	Male
line_358	Poor	Development Time	Male
line_359	.	Development Time	Male
line_360	Good	Development Time	Male
line_361	Poor	Development Time	Male
line_362	Poor	Development Time	Male
line_365	Poor	Development Time	Male
line_367	.	Development Time	Male
line_370	Poor	Development Time	Male
line_371	Poor	Development Time	Male
line_373	Poor	Development Time	Male
line_374	Good	Development Time	Male
line_375	Poor	Development Time	Male
line_377	Good	Development Time	Male
line_379	Poor	Development Time	Male
line_38	Good	Development Time	Male
line_380	Poor	Development Time	Male
line_381	Poor	Development Time	Male
line_382	Good	Development Time	Male
line_383	Poor	Development Time	Male
line_385	Poor	Development Time	Male
line_386	Poor	Development Time	Male
line_390	Poor	Development Time	Male
line_391	Poor	Development Time	Male
line_392	Poor	Development Time	Male
line_395	Poor	Development Time	Male
line_397	Poor	Development Time	Male
line_399	Poor	Development Time	Male
line_40	Poor	Development Time	Male
line_405	Poor	Development Time	Male
line_406	Poor	Development Time	Male
line_409	Poor	Development Time	Male
line_41	.	Development Time	Male
line_42	Poor	Development Time	Male
line_426	.	Development Time	Male
line_427	Poor	Development Time	Male
line_437	Poor	Development Time	Male
line_439	Poor	Development Time	Male
line_440	Poor	Development Time	Male
line_441	Poor	Development Time	Male
line_443	Poor	Development Time	Male
line_45	.	Development Time	Male
line_461	Poor	Development Time	Male
line_48	Poor	Development Time	Male
line_49	Poor	Development Time	Male
line_491	Poor	Development Time	Male
line_492	Poor	Development Time	Male
line_502	Poor	Development Time	Male
line_505	Poor	Development Time	Male
line_508	Poor	Development Time	Male
line_509	Good	Development Time	Male
line_513	Poor	Development Time	Male
line_517	Poor	Development Time	Male
line_528	Poor	Development Time	Male
line_530	Poor	Development Time	Male
line_531	Poor	Development Time	Male
line_535	Poor	Development Time	Male
line_551	Poor	Development Time	Male
line_555	Poor	Development Time	Male
line_559	Poor	Development Time	Male
line_563	Good	Development Time	Male
line_566	Poor	Development Time	Male
line_57	Poor	Development Time	Male
line_584	Poor	Development Time	Male
line_589	Good	Development Time	Male
line_59	Poor	Development Time	Male
line_595	Poor	Development Time	Male
line_596	Poor	Development Time	Male
line_627	Poor	Development Time	Male
line_630	Poor	Development Time	Male
line_634	Poor	Development Time	Male
line_639	Poor	Development Time	Male
line_642	Poor	Development Time	Male
line_646	Poor	Development Time	Male
line_69	Poor	Development Time	Male
line_703	Poor	Development Time	Male
line_705	Poor	Development Time	Male
line_707	Poor	Development Time	Male
line_712	Poor	Development Time	Male
line_714	Poor	Development Time	Male
line_716	Poor	Development Time	Male
line_721	Poor	Development Time	Male
line_727	Poor	Development Time	Male
line_73	Poor	Development Time	Male
line_730	Poor	Development Time	Male
line_732	Poor	Development Time	Male
line_737	Poor	Development Time	Male
line_738	Poor	Development Time	Male
line_748	Poor	Development Time	Male
line_75	Poor	Development Time	Male
line_761	Poor	Development Time	Male
line_765	Poor	Development Time	Male
line_774	Poor	Development Time	Male
line_776	Poor	Development Time	Male
line_783	Poor	Development Time	Male
line_786	Poor	Development Time	Male
line_787	Good	Development Time	Male
line_790	Poor	Development Time	Male
line_796	Poor	Development Time	Male
line_799	Good	Development Time	Male
line_801	Poor	Development Time	Male
line_802	Poor	Development Time	Male
line_804	Poor	Development Time	Male
line_805	Poor	Development Time	Male
line_808	Poor	Development Time	Male
line_810	Poor	Development Time	Male
line_812	Poor	Development Time	Male
line_818	Poor	Development Time	Male
line_819	Poor	Development Time	Male
line_820	Poor	Development Time	Male
line_821	Poor	Development Time	Male
line_822	Poor	Development Time	Male
line_83	Good	Development Time	Male
line_832	Poor	Development Time	Male
line_837	Poor	Development Time	Male
line_843	Poor	Development Time	Male
line_849	Poor	Development Time	Male
line_85	Poor	Development Time	Male
line_850	Poor	Development Time	Male
line_852	Poor	Development Time	Male
line_853	Poor	Development Time	Male
line_855	Poor	Development Time	Male
line_857	Poor	Development Time	Male
line_861	Poor	Development Time	Male
line_879	Poor	Development Time	Male
line_88	Poor	Development Time	Male
line_882	Poor	Development Time	Male
line_884	Poor	Development Time	Male
line_887	Poor	Development Time	Male
line_890	Poor	Development Time	Male
line_892	Poor	Development Time	Male
line_894	Poor	Development Time	Male
line_897	Good	Development Time	Male
line_900	Good	Development Time	Male
line_907	Good	Development Time	Male
line_908	Good	Development Time	Male
line_91	Poor	Development Time	Male
line_911	Good	Development Time	Male
line_913	Good	Development Time	Male
line_93	Poor	Development Time	Male
line_100	Poor	Viability	Pool
line_101	Same	Viability	Pool
line_105	Poor	Viability	Pool
line_109	Same	Viability	Pool
line_129	Poor	Viability	Pool
line_136	Poor	Viability	Pool
line_138	Same	Viability	Pool
line_142	Same	Viability	Pool
line_149	Poor	Viability	Pool
line_153	Poor	Viability	Pool
line_158	Poor	Viability	Pool
line_161	Poor	Viability	Pool
line_176	Poor	Viability	Pool
line_177	Same	Viability	Pool
line_181	Same	Viability	Pool
line_189	Poor	Viability	Pool
line_195	Poor	Viability	Pool
line_208	Same	Viability	Pool
line_21	Same	Viability	Pool
line_217	Poor	Viability	Pool
line_223	Same	Viability	Pool
line_227	Same	Viability	Pool
line_228	Poor	Viability	Pool
line_229	Poor	Viability	Pool
line_233	Same	Viability	Pool
line_235	Poor	Viability	Pool
line_237	Same	Viability	Pool
line_239	Poor	Viability	Pool
line_256	Poor	Viability	Pool
line_26	Poor	Viability	Pool
line_28	Poor	Viability	Pool
line_280	Poor	Viability	Pool
line_287	Poor	Viability	Pool
line_301	Same	Viability	Pool
line_303	Poor	Viability	Pool
line_304	Poor	Viability	Pool
line_306	Poor	Viability	Pool
line_309	Poor	Viability	Pool
line_31	Same	Viability	Pool
line_310	Same	Viability	Pool
line_313	Poor	Viability	Pool
line_315	Poor	Viability	Pool
line_317	Poor	Viability	Pool
line_318	Same	Viability	Pool
line_319	Poor	Viability	Pool
line_32	Same	Viability	Pool
line_320	Same	Viability	Pool
line_321	Poor	Viability	Pool
line_324	Poor	Viability	Pool
line_332	Poor	Viability	Pool
line_335	Poor	Viability	Pool
line_336	Same	Viability	Pool
line_338	Same	Viability	Pool
line_340	Poor	Viability	Pool
line_348	Same	Viability	Pool
line_350	Poor	Viability	Pool
line_352	Poor	Viability	Pool
line_354	Poor	Viability	Pool
line_355	Poor	Viability	Pool
line_356	Poor	Viability	Pool
line_357	Same	Viability	Pool
line_358	Poor	Viability	Pool
line_359	Poor	Viability	Pool
line_360	Same	Viability	Pool
line_361	Same	Viability	Pool
line_362	Poor	Viability	Pool
line_365	Poor	Viability	Pool
line_367	Same	Viability	Pool
line_370	Poor	Viability	Pool
line_371	Same	Viability	Pool
line_373	Same	Viability	Pool
line_374	Same	Viability	Pool
line_375	Poor	Viability	Pool
line_377	Same	Viability	Pool
line_379	Same	Viability	Pool
line_38	Poor	Viability	Pool
line_380	Poor	Viability	Pool
line_381	Same	Viability	Pool
line_382	Same	Viability	Pool
line_383	Same	Viability	Pool
line_385	Poor	Viability	Pool
line_386	Poor	Viability	Pool
line_390	Same	Viability	Pool
line_391	Same	Viability	Pool
line_392	Poor	Viability	Pool
line_395	Poor	Viability	Pool
line_397	Same	Viability	Pool
line_399	Poor	Viability	Pool
line_40	Poor	Viability	Pool
line_405	Poor	Viability	Pool
line_406	Poor	Viability	Pool
line_409	Poor	Viability	Pool
line_41	.	Viability	Pool
line_42	Poor	Viability	Pool
line_426	Poor	Viability	Pool
line_427	Poor	Viability	Pool
line_437	Same	Viability	Pool
line_439	Poor	Viability	Pool
line_440	Poor	Viability	Pool
line_441	Poor	Viability	Pool
line_443	Same	Viability	Pool
line_45	Bett	Viability	Pool
line_461	Bett	Viability	Pool
line_48	Same	Viability	Pool
line_49	Same	Viability	Pool
line_491	Poor	Viability	Pool
line_492	Poor	Viability	Pool
line_502	Poor	Viability	Pool
line_505	Poor	Viability	Pool
line_508	Same	Viability	Pool
line_509	Same	Viability	Pool
line_513	Poor	Viability	Pool
line_517	Poor	Viability	Pool
line_528	Same	Viability	Pool
line_530	Poor	Viability	Pool
line_531	Poor	Viability	Pool
line_535	Same	Viability	Pool
line_551	Poor	Viability	Pool
line_555	Poor	Viability	Pool
line_559	Same	Viability	Pool
line_563	Same	Viability	Pool
line_566	Poor	Viability	Pool
line_57	Same	Viability	Pool
line_584	Poor	Viability	Pool
line_589	Same	Viability	Pool
line_59	Same	Viability	Pool
line_595	Same	Viability	Pool
line_596	Poor	Viability	Pool
line_627	Same	Viability	Pool
line_630	Poor	Viability	Pool
line_634	Poor	Viability	Pool
line_639	Poor	Viability	Pool
line_642	Poor	Viability	Pool
line_646	Same	Viability	Pool
line_69	Poor	Viability	Pool
line_703	Same	Viability	Pool
line_705	Poor	Viability	Pool
line_707	Poor	Viability	Pool
line_712	Poor	Viability	Pool
line_714	Poor	Viability	Pool
line_716	Poor	Viability	Pool
line_721	Same	Viability	Pool
line_727	Same	Viability	Pool
line_73	Poor	Viability	Pool
line_730	Poor	Viability	Pool
line_732	Poor	Viability	Pool
line_737	Poor	Viability	Pool
line_738	Same	Viability	Pool
line_748	Same	Viability	Pool
line_75	Poor	Viability	Pool
line_761	Poor	Viability	Pool
line_765	Bett	Viability	Pool
line_774	Poor	Viability	Pool
line_776	Poor	Viability	Pool
line_783	Poor	Viability	Pool
line_786	Poor	Viability	Pool
line_787	Same	Viability	Pool
line_790	Poor	Viability	Pool
line_796	Same	Viability	Pool
line_799	Bett	Viability	Pool
line_801	Poor	Viability	Pool
line_802	Poor	Viability	Pool
line_804	Poor	Viability	Pool
line_805	Poor	Viability	Pool
line_808	Same	Viability	Pool
line_810	Poor	Viability	Pool
line_812	Same	Viability	Pool
line_818	Poor	Viability	Pool
line_819	Poor	Viability	Pool
line_820	Poor	Viability	Pool
line_821	Poor	Viability	Pool
line_822	Poor	Viability	Pool
line_83	Poor	Viability	Pool
line_832	Poor	Viability	Pool
line_837	Poor	Viability	Pool
line_843	Poor	Viability	Pool
line_849	Poor	Viability	Pool
line_85	Same	Viability	Pool
line_850	Same	Viability	Pool
line_852	Poor	Viability	Pool
line_853	Same	Viability	Pool
line_855	Poor	Viability	Pool
line_857	Same	Viability	Pool
line_861	Poor	Viability	Pool
line_879	Bett	Viability	Pool
line_88	Poor	Viability	Pool
line_882	Same	Viability	Pool
line_884	Poor	Viability	Pool
line_887	Same	Viability	Pool
line_890	Same	Viability	Pool
line_892	Same	Viability	Pool
line_894	Poor	Viability	Pool
line_897	Poor	Viability	Pool
line_900	Same	Viability	Pool
line_907	Poor	Viability	Pool
line_908	Poor	Viability	Pool
line_91	Poor	Viability	Pool
line_911	Poor	Viability	Pool
line_913	Same	Viability	Pool
line_93	Poor	Viability	Pool
