# Supplementary material for: The Genetic Basis for Variation in Sensitivity to Lead Toxicity in Drosophila melanogaster
Source: Environ Health Perspect. 2016 Feb 9;124(7):1062–70. doi: 10.1289/ehp.1510513 (PMC4937873; doi:10.1289/ehp.1510513)
Supplement: (280 KB) ZIP [file ehp.1510513.s002.acco.zip › Supplemental Code and Data Zip File/Excel File S6.xlsx]

## Sheet: Excel File S6
	Excel File S6: Genes with protective alleles enriched in "good performer" lines, identified through logistic regression
Trait	Polymorphism ID	DF	Wald ChiSq	Pr > Chi-Square	FDR	Bonferroni	Minor Allele	Major Allele	Ref Allele	MAF	FlyBaseID	Gene Name	Location	Position	Effect Size	GWA P-val
Female Development Time	2L_11693651_SNP	1	17.0767	<.0001	0.000164012	1	G	A	G	0.0663	Intergenic	Intergenic	Intergenic		0.5132	4.41e-06
Female Development Time	2L_11693652_SNP	1	17.0767	<.0001	0.000164012	1	T	C	T	0.0663	Intergenic	Intergenic	Intergenic		0.5132	4.41e-06
Female Development Time	2L_11693656_SNP	1	16.9916	<.0001	0.000164012	1	C	T	C	0.06667	Intergenic	Intergenic	Intergenic		0.513	4.48e-06
Female Development Time	2L_11693674_SNP	1	17.0767	<.0001	0.000164012	1	T	C	T	0.0663	Intergenic	Intergenic	Intergenic		0.51	5.1e-06
Female Development Time	2L_11695185_SNP	1	17.1615	<.0001	0.000164012	1	A	C	A	0.06593	FBgn0032372	CG4988	SYNONYMOUS_CODING	0	0.5099	5.11e-06
Female Development Time	2L_13120455_SNP	1	20.3209	<.0001	7.88456e-05	1	C	G	G	0.1006	FBgn0262352	CG43050	UTR_3_PRIME	0	0.4137	8.96e-06
Female Development Time	2L_19270476_SNP	1	14.7494	0.0001	0.000328746	1	A	C	C	0.05525	FBgn0265079	CR44190	INTRON	0	0.5812	1.71e-06
Female Development Time	2R_20237875_SNP	1	20.1275	<.0001	7.88456e-05	1	C	G	G	0.07303	FBgn0004101	bs	DOWNSTREAM	595	0.4875	6.22e-06
Female Development Time	3L_12923668_SNP	1	15.3725	<.0001	0.00028176	1	A	T	T	0.05028	Intergenic	Intergenic	Intergenic		0.6535	2.71e-07
Female Development Time	3L_13106485_SNP	1	14.6769	0.0001	0.000330963	1	T	A	A	0.05556	FBgn0010452	trn	UPSTREAM	886	0.548	6.96e-06
Female Development Time	3L_9186552_SNP	1	13.8572	0.0002	0.000440641	1	A	G	G	0.1067	Intergenic	Intergenic	Intergenic		0.4065	7.85e-06
Female Development Time	3L_9186554_SNP	1	12.1333	0.0005	0.000913544	1	A	G	G	0.09714	Intergenic	Intergenic	Intergenic		0.43	6.9e-06
Female Development Time	3L_9307613_SNP	1	14.542	0.0001	0.000334604	1	G	C	C	0.1534	Intergenic	Intergenic	Intergenic		0.3729	1.79e-06
Female Development Time	3L_9433381_SNP	1	21.961	<.0001	7.88456e-05	1	A	C	C	0.1156	FBgn0035993	Nf-YA	UTR_3_PRIME	0	0.4088	4.32e-06
Female Development Time	3L_9433381_SNP	1	21.961	<.0001	7.88456e-05	1	A	C	C	0.1156	FBgn0260859	Bet3	INTRON	0	0.4088	4.32e-06
Female Development Time	3L_9438557_SNP	1	20.5074	<.0001	7.88456e-05	1	G	A	A	0.07143	FBgn0053926	CG33926	INTRON	0	0.5764	6.27e-08
Female Development Time	3L_9439054_SNP	1	16.6489	<.0001	0.000186656	1	T	A	A	0.06818	FBgn0035995	CG3529	UPSTREAM	910	0.59	1.02e-07
Female Development Time	3L_9439054_SNP	1	16.6489	<.0001	0.000186656	1	T	A	A	0.06818	FBgn0053926	CG33926	NON_SYNONYMOUS_CODING	0	0.59	1.02e-07
Female Development Time	3L_9526159_SNP	1	19.9853	<.0001	7.88456e-05	1	C	T	T	0.1023	Intergenic	Intergenic	Intergenic		0.4739	2.96e-07
Female Development Time	3L_9561544_SNP	1	12.1898	0.0005	0.000906441	1	T	A	A	0.05172	FBgn0261555	CG42673	INTRON	0	0.6151	1.47e-06
Female Development Time	3L_9561557_SNP	1	19.6095	<.0001	7.88456e-05	1	G	A	A	0.08046	FBgn0261555	CG42673	INTRON	0	0.6553	1.07e-10
Female Development Time	3L_9561561_SNP	1	19.6095	<.0001	7.88456e-05	1	G	T	T	0.08046	FBgn0261555	CG42673	INTRON	0	0.6553	1.07e-10
Female Development Time	3L_9793666_SNP	1	11.9599	0.0005	0.000959931	1	A	G	G	0.1154	FBgn0036046	Ilp2	DOWNSTREAM	126	0.4713	4.27e-07
Female Development Time	3L_9793666_SNP	1	11.9599	0.0005	0.000959931	1	A	G	G	0.1154	FBgn0044050	Ilp3	DOWNSTREAM	732	0.4713	4.27e-07
Female Development Time	3L_9793666_SNP	1	11.9599	0.0005	0.000959931	1	A	G	G	0.1154	FBgn0044328	CG32052	INTRON	0	0.4713	4.27e-07
Female Development Time	X_11343303_SNP	1	18.5324	<.0001	9.90308e-05	1	A	G	G	0.08197	FBgn0262740	Evi5	INTRON	0	0.4491	8.76e-06
Female Development Time	X_11343320_SNP	1	20.413	<.0001	7.88456e-05	1	C	T	T	0.07182	FBgn0262740	Evi5	INTRON	0	0.5079	2.33e-06
Female Development Time	X_13886060_SNP	1	14.1609	0.0002	0.000397983	1	G	A	A	0.0578	Intergenic	Intergenic	Intergenic		0.6365	1.38e-07
Female Development Time	X_13886540_SNP	1	15.7719	<.0001	0.000247117	1	A	G	G	0.09605	Intergenic	Intergenic	Intergenic		0.4731	6.34e-07
Female Development Time	X_14614018_SNP	1	14.7494	0.0001	0.000328746	1	T	C	C	0.05525	FBgn0015774	NetB	INTRON	0	0.5547	5.24e-06
Female Development Time	X_15023469_SNP	1	13.0009	0.0003	0.000630282	1	C	G	G	0.1374	FBgn0260006	drd	INTRON	0	0.3998	6.13e-07
Female Development Time	X_15024079_SNP	1	13.7143	0.0002	0.000452947	1	A	G	G	0.1326	FBgn0260006	drd	INTRON	0	0.4267	1.54e-07
Female Development Time	X_15024310_SNP	1	12.4276	0.0004	0.000832686	1	G	A	A	0.1154	FBgn0260006	drd	INTRON	0	0.3996	4.16e-06
Female Development Time	X_15024384_SNP	1	13.1219	0.0003	0.000605619	1	A	G	G	0.1111	FBgn0260006	drd	INTRON	0	0.4268	1.41e-06
Female Development Time	X_15024544_SNP	1	16.322	<.0001	0.000201613	1	T	G	G	0.1167	FBgn0260006	drd	INTRON	0	0.4775	2.56e-08
Female Development Time	X_15024886_DEL	1	15.9878	<.0001	0.000230059	1	C	CGGATTTATAGTC	CGGATTTATAGTC	0.119	FBgn0260006	drd	INTRON	0	0.4873	3.09e-08
Female Development Time	X_15025325_SNP	1	12.3911	0.0004	0.000832686	1	T	G	G	0.1006	FBgn0260006	drd	INTRON	0	0.4637	1.16e-06
Female Development Time	X_15025428_SNP	1	18.67	<.0001	9.90308e-05	1	A	C	C	0.104	FBgn0260006	drd	INTRON	0	0.5027	4.82e-08
Female Development Time	X_15026144_SNP	1	14.0676	0.0002	0.000406608	1	T	A	A	0.1105	FBgn0260006	drd	INTRON	0	0.4316	1.04e-06
Female Development Time	X_15031657_SNP	1	11.9756	0.0005	0.000959931	1	A	G	G	0.09341	FBgn0030616	RpL37a	DOWNSTREAM	314	0.434	5.35e-06
Female Development Time	X_15031657_SNP	1	11.9756	0.0005	0.000959931	1	A	G	G	0.09341	FBgn0260006	drd	DOWNSTREAM	313	0.434	5.35e-06
Female Development Time	X_2454428_SNP	1	14.8217	0.0001	0.000328746	1	C	G	G	0.05495	FBgn0260753	Pdfr	INTRON	0	0.5518	5.9e-06
Female Development Time	X_2455163_SNP	1	14.6041	0.0001	0.000333576	1	C	A	A	0.05587	FBgn0260753	Pdfr	INTRON	0	0.5689	2.92e-06
Female Development Time	X_2615293_SNP	1	22.9235	<.0001	7.88456e-05	1	G	C	C	0.08242	FBgn0000928	fs(1)Yb	NON_SYNONYMOUS_CODING	0	0.6432	5.2e-11
Female Development Time	X_2615293_SNP	1	22.9235	<.0001	7.88456e-05	1	G	C	C	0.08242	FBgn0024973	CG2701	UPSTREAM	935	0.6432	5.2e-11
Female Development Time	X_2615401_SNP	1	20.0779	<.0001	7.88456e-05	1	A	G	G	0.05495	FBgn0000928	fs(1)Yb	NON_SYNONYMOUS_CODING	0	0.574	2.32e-06
Female Development Time	X_2615506_SNP	1	15.5129	<.0001	0.00027206	1	T	C	C	0.1271	FBgn0000928	fs(1)Yb	NON_SYNONYMOUS_CODING	0	0.4184	4.68e-07
Female Development Time	X_2615520_SNP	1	15.109	0.0001	0.000300812	1	A	T	T	0.1044	FBgn0000928	fs(1)Yb	NON_SYNONYMOUS_CODING	0	0.4541	4.78e-07
Female Development Time	X_2615604_SNP	1	16.5366	<.0001	0.000188607	1	A	T	T	0.1209	FBgn0000928	fs(1)Yb	SYNONYMOUS_CODING	0	0.4461	1.22e-07
Female Development Time	X_2618814_SNP	1	18.586	<.0001	9.90308e-05	1	A	G	G	0.1044	FBgn0000927	fs(1)Ya	SYNONYMOUS_CODING	0	0.4715	1.59e-07
Female Development Time	X_2618814_SNP	1	18.586	<.0001	9.90308e-05	1	A	G	G	0.1044	FBgn0000928	fs(1)Yb	DOWNSTREAM	622	0.4715	1.59e-07
Female Development Time	X_2618833_SNP	1	13.8148	0.0002	0.000440641	1	T	A	A	0.06044	FBgn0000927	fs(1)Ya	NON_SYNONYMOUS_CODING	0	0.5224	7.4e-06
Female Development Time	X_2618833_SNP	1	13.8148	0.0002	0.000440641	1	T	A	A	0.06044	FBgn0000928	fs(1)Yb	DOWNSTREAM	641	0.5224	7.4e-06
Female Development Time	X_4259105_SNP	1	15.1901	<.0001	0.00029883	1	T	A	A	0.05618	FBgn0262339	mir-982	DOWNSTREAM	734	0.5439	8.24e-06
Female Development Time	X_4259105_SNP	1	15.1901	<.0001	0.00029883	1	T	A	A	0.05618	FBgn0262738	norpA	DOWNSTREAM	192	0.5439	8.24e-06
Female Development Time	X_5395108_SNP	1	18.5324	<.0001	9.90308e-05	1	G	A	A	0.08197	FBgn0029770	CG4151	UPSTREAM	757	0.4685	3.33e-06
Female Development Time	X_5395108_SNP	1	18.5324	<.0001	9.90308e-05	1	G	A	A	0.08197	FBgn0052762	CG32762	INTRON	0	0.4685	3.33e-06
Male Development Time	2L_11693651_SNP	1	13.6438	0.0002	0.000734391	1	G	A	G	0.0663	Intergenic	Intergenic	Intergenic		0.4925	3.24e-06
Male Development Time	2L_11693652_SNP	1	13.6438	0.0002	0.000734391	1	T	C	T	0.0663	Intergenic	Intergenic	Intergenic		0.4925	3.24e-06
Male Development Time	2L_11693656_SNP	1	13.569	0.0002	0.00074242	1	C	T	C	0.06667	Intergenic	Intergenic	Intergenic		0.4923	3.29e-06
Male Development Time	2L_11693674_SNP	1	13.6438	0.0002	0.000734391	1	T	C	T	0.0663	Intergenic	Intergenic	Intergenic		0.4979	2.48e-06
Male Development Time	2L_11695185_SNP	1	13.7184	0.0002	0.000734391	1	A	C	A	0.06593	FBgn0032372	CG4988	SYNONYMOUS_CODING	0	0.4983	2.43e-06
Male Development Time	2L_2674273_SNP	1	15.8959	<.0001	0.000472638	1	A	C	C	0.05405	Intergenic	Intergenic	Intergenic		0.5843	5.85e-06
Male Development Time	2L_8885384_DEL	1	13.1042	0.0003	0.000837567	1	A	ATAGCTCAGCATAGA	ATAGCTCAGCATAGA	0.2169	Intergenic	Intergenic	Intergenic		0.3006	6.47e-06
Male Development Time	2R_16700181_SNP	1	13.9955	0.0002	0.000734391	1	G	A	A	0.1469	Intergenic	Intergenic	Intergenic		0.3376	7.25e-06
Male Development Time	2R_6586580_SNP	1	14.8791	0.0001	0.00061679	1	A	C	A	0.3118	FBgn0024836	stan	INTRON	0	0.2615	5.63e-06
Male Development Time	3L_11883246_SNP	1	12.6581	0.0004	0.000837567	1	T	A	A	0.07143	Intergenic	Intergenic	Intergenic		0.5241	2.26e-07
Male Development Time	3L_9561557_SNP	1	16.0823	<.0001	0.000456893	1	G	A	A	0.08046	FBgn0261555	CG42673	INTRON	0	0.5415	9.07e-09
Male Development Time	3L_9561561_SNP	1	16.0823	<.0001	0.000456893	1	G	T	T	0.08046	FBgn0261555	CG42673	INTRON	0	0.5415	9.07e-09
Male Development Time	3L_9793666_SNP	1	12.3885	0.0004	0.000903948	1	A	G	G	0.1154	FBgn0036046	Ilp2	DOWNSTREAM	126	0.4028	3.32e-06
Male Development Time	3L_9793666_SNP	1	12.3885	0.0004	0.000903948	1	A	G	G	0.1154	FBgn0044050	Ilp3	DOWNSTREAM	732	0.4028	3.32e-06
Male Development Time	3L_9793666_SNP	1	12.3885	0.0004	0.000903948	1	A	G	G	0.1154	FBgn0044328	CG32052	INTRON	0	0.4028	3.32e-06
Male Development Time	3R_25299457_SNP	1	16.5469	<.0001	0.000412559	1	T	G	G	0.07471	FBgn0004369	Ptp99A	INTRON	0	0.5059	6.52e-07
Male Development Time	3R_26484913_INS	1	16.811	<.0001	0.000412559	1	ACA	A	A	0.07263	Intergenic	Intergenic	Intergenic		0.4532	9.44e-06
Male Development Time	3R_26485196_INS	1	14.1351	0.0002	0.000734391	1	TT	T	T	0.06742	Intergenic	Intergenic	Intergenic		0.4926	3.27e-06
Male Development Time	3R_26485198_SNP	1	15.1275	0.0001	0.000588993	1	A	C	C	0.06215	Intergenic	Intergenic	Intergenic		0.5394	9.23e-07
Male Development Time	3R_26485222_SNP	1	16.9857	<.0001	0.000412559	1	T	C	C	0.07263	Intergenic	Intergenic	Intergenic		0.4628	5.88e-06
Male Development Time	X_11343320_SNP	1	12.5842	0.0004	0.000837567	1	C	T	T	0.07182	FBgn0262740	Evi5	INTRON	0	0.5331	1.36e-07
Male Development Time	X_13886540_SNP	1	12.6493	0.0004	0.000837567	1	A	G	G	0.09605	Intergenic	Intergenic	Intergenic		0.4254	2.43e-06
Male Development Time	X_14310288_SNP	1	12.5842	0.0004	0.000837567	1	G	T	T	0.07182	FBgn0052600	dpr8	INTRON	0	0.498	9.58e-07
Male Development Time	X_14319153_SNP	1	12.7319	0.0004	0.000837567	1	T	C	C	0.07104	FBgn0052600	dpr8	INTRON	0	0.4763	2.93e-06
Male Development Time	X_14319166_SNP	1	12.7319	0.0004	0.000837567	1	G	C	C	0.07104	FBgn0052600	dpr8	INTRON	0	0.4763	2.93e-06
Male Development Time	X_14320291_SNP	1	12.7319	0.0004	0.000837567	1	T	C	C	0.07104	FBgn0052600	dpr8	INTRON	0	0.4951	1.11e-06
Male Development Time	X_14320915_SNP	1	16.5504	<.0001	0.000412559	1	C	T	T	0.09827	FBgn0052600	dpr8	INTRON	0	0.5264	3.17e-09
Male Development Time	X_15019602_SNP	1	12.694	0.0004	0.000837567	1	T	C	C	0.1484	FBgn0260006	drd	UPSTREAM	186	0.3677	5.6e-07
Male Development Time	X_15020149_SNP	1	13.3231	0.0003	0.000800619	1	G	T	T	0.1676	FBgn0260006	drd	SYNONYMOUS_CODING	0	0.32	4.7e-06
Male Development Time	X_15020911_SNP	1	13.7727	0.0002	0.000734391	1	T	G	G	0.1667	FBgn0260006	drd	INTRON	0	0.3109	6.73e-06
Male Development Time	X_15021517_SNP	1	12.5659	0.0004	0.000837567	1	C	G	G	0.1602	FBgn0260006	drd	INTRON	0	0.3265	3.91e-06
Male Development Time	X_15021586_SNP	1	12.9283	0.0003	0.000837567	1	A	T	T	0.1492	FBgn0260006	drd	INTRON	0	0.3682	3.54e-07
Male Development Time	X_15022085_SNP	1	15.3138	<.0001	0.000571594	1	G	A	A	0.1576	FBgn0260006	drd	INTRON	0	0.3474	1.13e-06
Male Development Time	X_15022454_SNP	1	12.7588	0.0004	0.000837567	1	T	C	C	0.1722	FBgn0260006	drd	INTRON	0	0.3076	8.51e-06
Male Development Time	X_15023469_SNP	1	14.3288	0.0002	0.000734391	1	C	G	G	0.1374	FBgn0260006	drd	INTRON	0	0.3689	1.21e-06
Male Development Time	X_15024079_SNP	1	15.0582	0.0001	0.000588993	1	A	G	G	0.1326	FBgn0260006	drd	INTRON	0	0.4039	1.54e-07
Male Development Time	X_15024310_SNP	1	13.6442	0.0002	0.000734391	1	G	A	A	0.1154	FBgn0260006	drd	INTRON	0	0.3715	6.29e-06
Male Development Time	X_15024384_SNP	1	14.3541	0.0002	0.000734391	1	A	G	G	0.1111	FBgn0260006	drd	INTRON	0	0.3994	1.89e-06
Male Development Time	X_15024544_SNP	1	17.7169	<.0001	0.000412559	1	T	G	G	0.1167	FBgn0260006	drd	INTRON	0	0.4708	5.85e-09
Male Development Time	X_15024886_DEL	1	17.4014	<.0001	0.000412559	1	C	CGGATTTATAGTC	CGGATTTATAGTC	0.119	FBgn0260006	drd	INTRON	0	0.4505	3.37e-08
Male Development Time	X_15025325_SNP	1	17.1696	<.0001	0.000412559	1	T	G	G	0.1006	FBgn0260006	drd	INTRON	0	0.4494	6.17e-07
Male Development Time	X_15025428_SNP	1	20.0976	<.0001	0.000412559	1	A	C	C	0.104	FBgn0260006	drd	INTRON	0	0.4919	1.55e-08
Male Development Time	X_15026058_SNP	1	12.9076	0.0003	0.000837567	1	T	C	C	0.1044	FBgn0260006	drd	INTRON	0	0.3882	6.3e-06
Male Development Time	X_15026144_SNP	1	15.3584	<.0001	0.000571594	1	T	A	A	0.1105	FBgn0260006	drd	INTRON	0	0.4375	1.48e-07
Male Development Time	X_15031657_SNP	1	17.545	<.0001	0.000412559	1	A	G	G	0.09341	FBgn0030616	RpL37a	DOWNSTREAM	314	0.4137	4.57e-06
Male Development Time	X_15031657_SNP	1	17.545	<.0001	0.000412559	1	A	G	G	0.09341	FBgn0260006	drd	DOWNSTREAM	313	0.4137	4.57e-06
Male Development Time	X_15032186_SNP	1	17.3317	<.0001	0.000412559	1	T	C	C	0.07104	FBgn0030616	RpL37a	DOWNSTREAM	448	0.4743	3.25e-06
Male Development Time	X_15032186_SNP	1	17.3317	<.0001	0.000412559	1	T	C	C	0.07104	FBgn0260006	drd	DOWNSTREAM	842	0.4743	3.25e-06
Male Development Time	X_15033554_SNP	1	17.1592	<.0001	0.000412559	1	T	A	A	0.07182	FBgn0030616	RpL37a	UPSTREAM	131	0.4731	3.49e-06
Male Development Time	X_15033554_SNP	1	17.1592	<.0001	0.000412559	1	T	A	A	0.07182	FBgn0030617	CG9095	DOWNSTREAM	408	0.4731	3.49e-06
Male Development Time	X_15033689_SNP	1	17.3317	<.0001	0.000412559	1	C	T	T	0.07104	FBgn0030616	RpL37a	UPSTREAM	266	0.4743	3.25e-06
Male Development Time	X_15033689_SNP	1	17.3317	<.0001	0.000412559	1	C	T	T	0.07104	FBgn0030617	CG9095	DOWNSTREAM	273	0.4743	3.25e-06
Male Development Time	X_15086218_SNP	1	13.492	0.0002	0.000752023	1	C	T	C	0.1908	Intergenic	Intergenic	Intergenic		0.3067	4.61e-06
Male Development Time	X_17380010_SNP	1	12.9631	0.0003	0.000837567	1	T	G	T	0.09317	FBgn0263706	CG43658	INTRON	0	0.4483	2.98e-06
Male Development Time	X_2615293_SNP	1	14.0545	0.0002	0.000734391	1	G	C	C	0.08242	FBgn0000928	fs(1)Yb	NON_SYNONYMOUS_CODING	0	0.5422	2.59e-09
Male Development Time	X_2615293_SNP	1	14.0545	0.0002	0.000734391	1	G	C	C	0.08242	FBgn0024973	CG2701	UPSTREAM	935	0.5422	2.59e-09
Male Development Time	X_2615604_SNP	1	12.8694	0.0003	0.000837567	1	A	T	T	0.1209	FBgn0000928	fs(1)Yb	SYNONYMOUS_CODING	0	0.3998	3.53e-07
Male Development Time	X_5341857_SNP	1	13.7927	0.0002	0.000734391	1	C	G	G	0.06557	FBgn0029768	SPR	INTRON	0	0.5144	1.08e-06
Male Development Time	X_5341917_SNP	1	12.8054	0.0003	0.000837567	1	T	C	C	0.07065	FBgn0029768	SPR	INTRON	0	0.4657	4.96e-06
Male Development Time	X_5341979_SNP	1	18.401	<.0001	0.000412559	1	A	T	T	0.0989	FBgn0029768	SPR	INTRON	0	0.4131	2.57e-06
Male Development Time	X_5341999_SNP	1	13.66	0.0002	0.000734391	1	C	A	A	0.2	FBgn0029768	SPR	INTRON	0	0.3083	2.84e-06
Viability	2L_11457937_SNP	1	11.3046	0.0008	0.00270609	1	G	C	C	0.4194	Intergenic	Intergenic	Intergenic		0.07425	1.4e-05
Viability	2L_7643352_SNP	1	10.5628	0.0012	0.00346163	1	C	A	A	0.1799	FBgn0264087	Slob	DOWNSTREAM	93	0.09828	4.63e-06
Viability	2R_11276185_SNP	1	12.6296	0.0004	0.00199336	1	T	C	T	0.4064	FBgn0026370	SRPK	DOWNSTREAM	829	-0.07295	6.55e-06
Viability	2R_14299115_SNP	1	14.4641	0.0001	0.00139204	1	G	A	G	0.3438	FBgn0013983	imd	UPSTREAM	91	0.07164	2.63e-05
Viability	2R_14299115_SNP	1	14.4641	0.0001	0.00139204	1	G	A	G	0.3438	FBgn0027835	Dp1	UPSTREAM	396	0.07164	2.63e-05
Viability	2R_16249764_DEL	1	12.3255	0.0004	0.00208511	1	T	AA	AA	0.3684	Intergenic	Intergenic	Intergenic		0.07258	7.16e-06
Viability	2R_20291562_SNP	1	24.4141	<.0001	3.26324e-05	1	A	G	A	0.2394	FBgn0002787	Mov34	SYNONYMOUS_CODING	0	-0.08387	3.22e-06
Viability	2R_20291562_SNP	1	24.4141	<.0001	3.26324e-05	1	A	G	A	0.2394	FBgn0010414	SerT	DOWNSTREAM	556	-0.08387	3.22e-06
Viability	3L_14479069_SNP	1	15.5696	<.0001	0.00139204	1	T	A	A	0.151	FBgn0087007	bbg	INTRON	0	-0.09849	1.69e-05
Viability	3L_14491868_SNP	1	11.608	0.0007	0.00250737	1	A	G	G	0.1937	FBgn0087007	bbg	INTRON	0	0.08682	2.25e-05
Viability	3L_15044773_SNP	1	11.9764	0.0005	0.00226289	1	T	C	C	0.3929	FBgn0036467	CG12310	UPSTREAM	867	-0.07669	4.94e-05
Viability	3L_15044773_SNP	1	11.9764	0.0005	0.00226289	1	T	C	C	0.3929	FBgn0263762	CG43679	UPSTREAM	338	-0.07669	4.94e-05
Viability	3L_15044773_SNP	1	11.9764	0.0005	0.00226289	1	T	C	C	0.3929	FBgn0261090	Sytbeta	INTRON	0	-0.07669	4.94e-05
Viability	3L_15044773_SNP	1	11.9764	0.0005	0.00226289	1	T	C	C	0.3929	FBgn0036468	CG13461	DOWNSTREAM	258	-0.07669	4.94e-05
Viability	3L_18536675_SNP	1	11.1003	0.0009	0.00278866	1	C	T	T	0.2063	Intergenic	Intergenic	Intergenic		0.08774	1.69e-05
Viability	3L_964670_SNP	1	12.9222	0.0003	0.00194826	1	G	A	A	0.25	FBgn0264574	Glut1	INTRON	0	-0.08047	8.09e-06
Viability	3R_21498243_SNP	1	13.4841	0.0002	0.00168418	1	T	G	G	0.4716	FBgn0039354	Lgr3	INTRON	0	0.07409	1.17e-05
Viability	3R_26139955_SNP	1	15.1161	0.0001	0.00139204	1	C	A	A	0.114	FBgn0010113	hdc	INTRON	0	-0.1093	6.59e-06
Viability	3R_27492569_SNP	1	14.1846	0.0002	0.00139204	1	T	C	T	0.3048	Intergenic	Intergenic	Intergenic		0.07966	1.62e-05
