# Supplementary material for: The Genetic Basis for Variation in Sensitivity to Lead Toxicity in Drosophila melanogaster
Source: Environ Health Perspect. 2016 Feb 9;124(7):1062–70. doi: 10.1289/ehp.1510513 (PMC4937873; doi:10.1289/ehp.1510513)
Supplement: (280 KB) ZIP [file ehp.1510513.s002.acco.zip › Supplemental Code and Data Zip File/Excel File S7.xlsx]

## Sheet: Excel File S7
Excel File S7: GWA analysis for activity.
Polymorphism ID	Minor Allele	Major Allele	Ref Allele	MAF	Minor Allele Count	Major Allele Count	FlyBase ID1	Gene Name 1	Location 1	Position 1	FlyBase ID2	Gene Name 2	Location 2	Position 2	Female Effect	Female Pval	Male Effect	Male Pval	Avgerage Effect	Avg Pval	Difference Effect	Diff Pval
2L_12414854_SNP	A	T	T	0.075	12	148	FBgn0043841	vir-1	INTRON	0					-118.9	3.52272e-05	-97.96	0.000882836	-108.5	1.50067e-06	-20.98	0.57651
2L_15930685_SNP	A	G	G	0.06173	10	152	FBgn0028645	beat-Ib	INTRON	0					-122.5	4.81336e-05	73.26	0.0265423	-24.64	0.266222	-195.8	6.74351e-07
2L_18074913_SNP	A	T	T	0.06707	11	153			INTERGENIC						-101.9	0.000900409	-115	0.000242952	-108.5	9.07011e-06	13.11	0.737319
2L_3888573_SNP	G	A	A	0.0625	10	150	FBgn0000256	capu	INTRON	0					-77.49	0.0162415	102.8	0.00152194	12.66	0.518155	-180.3	5.46063e-06
2L_3888575_SNP	T	C	C	0.06329	10	148	FBgn0000256	capu	INTRON	0					-77.91	0.0154552	103.5	0.00139792	12.77	0.516548	-181.4	4.8054e-06
2L_3888579_INS	GG	G	G	0.05696	9	149	FBgn0000256	capu	INTRON	0					-84.44	0.0124874	111.8	0.00106908	13.7	0.513	-196.3	2.35473e-06
2L_566066_SNP	T	C	C	0.1677	27	134	FBgn0031265	CG2794	NON_SYNONYMOUS_CODING	0	FBgn0021874	Nle	DOWNSTREAM	300	71.93	0.000264799	74.3	0.00081018	73.12	6.68349e-06	-2.371	0.928472
2L_6018309_SNP	C	T	T	0.1053	16	136	FBgn0001170	H2.0	INTRON	0					-113.9	4.1414e-06	-7.701	0.841883	-60.8	0.0029264	-106.2	0.00111234
2L_8700922_SNP	T	C	C	0.1304	21	140	FBgn0004914	Hnf4	INTRON	0					-102	7.02625e-06	-17.55	0.543504	-59.76	0.00256425	-84.41	0.00352853
2R_13178714_SNP	G	A	A	0.0566	9	150	FBgn0261642	mbl	INTRON	0					153.4	1.71674e-06	57.63	0.0675777	105.5	2.67376e-05	95.74	0.0247874
2R_13761297_SNP	T	A	A	0.2378	39	125	FBgn0011589	elk	UPSTREAM	155					-78.11	5.82392e-06	-37.06	0.0828096	-57.59	0.000102786	-41.05	0.0724806
2R_14219165_SNP	A	C	C	0.06627	11	155	FBgn0010575	sbb	INTRON	0					83.95	0.00689473	-92.55	0.00335021	-4.301	0.739727	176.5	3.07058e-06
2R_15084619_SNP	T	G	T	0.07317	12	152	FBgn0263395	hppy	INTRON	0					67.8	0.029265	-97.03	0.00219872	-14.62	0.487386	164.8	6.00736e-06
2R_16076469_SNP	C	G	G	0.07273	12	153			INTERGENIC						-27.66	0.391515	-144	5.58506e-07	-85.85	0.000154693	116.4	0.00165014
2R_16161003_SNP	T	G	G	0.09146	15	149	FBgn0034494	CG10444	SYNONYMOUS_CODING	0					-115.8	4.89349e-06	-53.39	0.115021	-84.6	0.000167512	-62.42	0.064348
2R_16640373_SNP	G	A	A	0.441	71	90	FBgn0085231	CG34202	SYNONYMOUS_CODING	0	FBgn0085230	CG34201	DOWNSTREAM	745	-32.57	0.0298681	53.33	0.0019036	10.38	0.519962	-85.9	8.5433e-06
2R_18440913_INS	CC	C	C	0.05882	9	144	FBgn0003175	px	INTRON	0					54.35	0.0808648	167.2	1.36326e-06	110.8	1.21683e-05	-112.9	0.00802286
2R_20207726_SNP	A	G	G	0.07975	13	150			INTERGENIC						49.59	0.058865	127.2	9.45754e-06	88.38	2.40261e-05	-77.58	0.0309313
2R_20357892_SNP	G	C	C	0.3548	55	100	FBgn0035010	CG13579	INTRON	0					72.14	6.36143e-06	8.276	0.535036	40.21	0.00140464	63.87	0.00205846
2R_2068489_SNP	T	A	T	0.2566	39	113	FBgn0033067	CG11211	SYNONYMOUS_CODING	0	FBgn0040502	CG8343	DOWNSTREAM	628	-75.07	9.39626e-06	-25.56	0.120268	-50.32	0.00013951	-49.51	0.032048
2R_4292373_SNP	A	G	G	0.06135	10	153	FBgn0033289	CG2121	INTRON	0					-129.9	2.11601e-05	-99.87	0.00338747	-114.9	2.47691e-06	-30.04	0.462056
2R_4337684_SNP	A	G	G	0.06135	10	153	FBgn0002570	Mal-A1	SYNONYMOUS_CODING	0	FBgn0015034	Cyp4e1	DOWNSTREAM	434	-137.3	8.92804e-06	-25.29	0.46335	-81.3	0.00149175	-112	0.00555848
2R_4339048_SNP	A	C	C	0.09434	15	144	FBgn0002570	Mal-A1	SYNONYMOUS_CODING	0					-113.5	7.39542e-06	-30.72	0.302533	-72.12	0.000599163	-82.81	0.0139097
2R_7424480_SNP	T	C	C	0.08589	14	149			INTERGENIC						78.49	0.00290022	-71.82	0.0115859	3.336	0.871091	150.3	9.80641e-06
2R_7828824_SNP	T	C	C	0.1091	18	147	FBgn0033668	CG13188	INTRON	0					6.094	0.795314	118.4	7.70289e-06	62.24	0.00233952	-112.3	0.00024861
2R_9432086_SNP	C	A	C	0.06211	10	151	FBgn0033853	CG6145	INTRON	0					-82.17	0.010156	-157.3	8.06986e-06	-119.8	6.04159e-06	75.15	0.0646861
3L_10042865_SNP	G	C	C	0.1282	20	136	FBgn0040823	dpr6	INTRON	0					35.53	0.131363	-93.5	6.7767e-05	-28.99	0.0878698	129	9.40105e-06
3L_10434709_SNP	T	C	C	0.0974	15	139			INTERGENIC						55.85	0.0384842	-94.12	0.00110163	-19.13	0.379817	150	5.50737e-06
3L_10434711_SNP	C	T	T	0.09202	15	148			INTERGENIC						55.19	0.0400183	-97.26	0.000773451	-21.03	0.342819	152.4	3.49587e-06
3L_10434724_SNP	C	G	G	0.09202	15	148			INTERGENIC						43.79	0.103725	-102	0.000376985	-29.1	0.182845	145.8	9.72206e-06
3L_10434728_SNP	A	T	T	0.09816	16	147			INTERGENIC						50.45	0.0533799	-98	0.000470267	-23.78	0.268708	148.4	3.30846e-06
3L_11711034_SNP	G	T	T	0.05455	9	156			INTERGENIC						92.89	0.00527511	151	3.2609e-05	122	7.679e-06	-58.15	0.174373
3L_13469590_SNP	T	C	C	0.3585	57	102			INTERGENIC						15.44	0.453795	83.51	5.38297e-06	49.48	0.00114881	-68.06	0.000831057
3L_14147360_SNP	T	A	A	0.2244	35	121			INTERGENIC						37.97	0.0551894	88.11	4.18817e-06	63.04	2.79501e-05	-50.14	0.0357233
3L_14147366_SNP	A	G	G	0.2308	36	120			INTERGENIC						37.84	0.0475689	85.79	8.11931e-06	61.82	2.89699e-05	-47.96	0.0425736
3L_14147378_SNP	G	A	A	0.2222	34	119			INTERGENIC						38.93	0.0497481	87.29	6.96883e-06	63.11	3.19106e-05	-48.36	0.0457198
3L_14168794_SNP	A	G	G	0.3082	49	110	FBgn0000411	D	DOWNSTREAM	232					-46.5	0.00536507	-74.13	4.84014e-05	-60.31	9.72682e-06	27.63	0.197712
3L_1454591_SNP	T	G	G	0.2909	48	117	FBgn0003138	Ptp61F	INTRON	0					-52.27	0.00123729	45.42	0.0178356	-3.426	0.683438	-97.68	2.55596e-06
3L_14758574_SNP	G	A	G	0.103	17	148	FBgn0036446	CG9384	NON_SYNONYMOUS_CODING	0					-118	1.92846e-06	-47.61	0.117644	-82.8	0.000120534	-70.38	0.02703
3L_15508720_SNP	T	C	T	0.1118	18	143	FBgn0036503	CG13454	DOWNSTREAM	913					-82.76	0.000561906	55.86	0.0321582	-13.45	0.507724	-138.6	4.96728e-06
3L_17525995_SNP	G	A	A	0.1465	23	134	FBgn0259174	Nedd4	INTRON	0					-52.21	0.0187162	74.95	0.00287655	11.37	0.619137	-127.2	3.37842e-06
3L_1754041_SNP	G	A	A	0.2909	48	117	FBgn0022702	Cht2	SYNONYMOUS_CODING	0					-50.41	0.00253115	47.61	0.00377108	-1.398	0.932034	-98.02	2.34702e-06
3L_1754050_SNP	A	C	C	0.2866	47	117	FBgn0022702	Cht2	SYNONYMOUS_CODING	0					-49.89	0.00310268	44.19	0.00760397	-2.849	0.983138	-94.09	7.35414e-06
3L_24158508_SNP	T	G	G	0.1745	26	123	FBgn0011288	Snap25	INTRON	0					-95.97	3.24614e-06	-9.289	0.8649	-52.63	0.00429913	-86.69	0.00111983
3L_24174751_SNP	C	T	T	0.1467	22	128	FBgn0011288	Snap25	INTRON	0					-107	6.69168e-07	-33.76	0.295123	-70.37	0.000260421	-73.21	0.0105208
3L_24174752_SNP	T	A	A	0.1579	24	128	FBgn0011288	Snap25	INTRON	0					-100	1.71776e-06	-39.64	0.168782	-69.82	0.00016463	-60.36	0.0290627
3L_24176380_SNP	T	C	C	0.1773	25	116	FBgn0011288	Snap25	INTRON	0					-97.74	3.22517e-06	-16.45	0.640708	-57.1	0.00227238	-81.29	0.00284863
3L_24183350_SNP	G	C	C	0.1985	27	109	FBgn0011288	Snap25	INTRON	0					-96.14	2.14628e-06	-34.59	0.187375	-65.36	0.000193325	-61.55	0.0211634
3L_24197912_SNP	T	C	C	0.1769	26	121	FBgn0011288	Snap25	INTRON	0					-99.92	1.21008e-06	-21.22	0.46872	-60.57	0.000804075	-78.7	0.00322332
3L_24201274_SNP	T	G	G	0.1361	20	127	FBgn0011288	Snap25	INTRON	0					-103.6	5.51527e-06	-45.56	0.103533	-74.59	0.000138583	-58.06	0.0525774
3L_24201290_SNP	A	T	T	0.1883	29	125	FBgn0011288	Snap25	INTRON	0					-91.95	2.77348e-06	-29.22	0.251768	-60.59	0.000380728	-62.72	0.0141931
3L_24223913_SNP	G	T	T	0.2331	31	102	FBgn0011288	Snap25	INTRON	0					-88.93	5.05416e-06	-15.01	0.657622	-51.97	0.00287912	-73.92	0.00355478
3L_24227035_SNP	C	G	G	0.1806	28	127	FBgn0011288	Snap25	INTRON	0					-90.72	4.49568e-06	-27.32	0.328272	-59.02	0.000692754	-63.4	0.0143993
3L_24229904_SNP	G	A	A	0.1391	21	130	FBgn0011288	Snap25	INTRON	0					-109.6	7.8468e-07	-14.75	0.818034	-62.16	0.00225121	-94.81	0.00107012
3L_24234239_SNP	T	C	C	0.2059	28	108	FBgn0011288	Snap25	INTRON	0					-90.19	6.81907e-06	-0.8162	0.820756	-45.5	0.0121971	-89.38	0.000614077
3L_24234632_SNP	G	A	A	0.1361	20	127	FBgn0011288	Snap25	INTRON	0					-103.2	6.21043e-06	-6.523	0.952448	-54.85	0.0085944	-96.65	0.00111467
3L_24240990_SNP	A	C	C	0.1377	19	119	FBgn0011288	Snap25	INTRON	0					-109.1	2.94929e-06	-20.59	0.625699	-64.84	0.0019962	-88.49	0.00377034
3L_24241059_SNP	G	A	A	0.1533	23	127	FBgn0011288	Snap25	INTRON	0					-96.6	6.45498e-06	-15.1	0.694123	-55.85	0.00312893	-81.5	0.00362965
3L_24241609_SNP	T	C	C	0.1733	26	124	FBgn0011288	Snap25	INTRON	0					-94.49	4.03443e-06	-29.92	0.283762	-62.21	0.000552423	-64.58	0.0158698
3L_24241719_SNP	T	G	G	0.1733	26	124	FBgn0011288	Snap25	INTRON	0					-96.41	2.39865e-06	-28.04	0.310463	-62.22	0.000513195	-68.37	0.0105778
3L_24243634_SNP	C	A	A	0.1569	24	129	FBgn0011288	Snap25	INTRON	0					-98.53	2.99172e-06	-25.81	0.394624	-62.17	0.000835306	-72.72	0.00829489
3L_24244129_SNP	G	T	T	0.1513	23	129	FBgn0011288	Snap25	INTRON	0					-105.1	6.84555e-07	-32.66	0.249221	-68.89	0.00017731	-72.46	0.00981848
3L_24244131_SNP	T	A	A	0.1457	22	129	FBgn0011288	Snap25	INTRON	0					-105.1	1.43572e-06	-17.71	0.645062	-61.39	0.00160485	-87.35	0.00216238
3L_24244228_SNP	A	G	G	0.1733	26	124	FBgn0011288	Snap25	INTRON	0					-94.95	3.15038e-06	-29.53	0.292423	-62.24	0.000492516	-65.41	0.0145426
3L_339494_DEL	C	CCGGGAAGATAAATGGCCGTCAGCATGGGTG	CCGGGAAGATAAATGGCCGTCAGCATGGGTG	0.06061	10	155	FBgn0261985	Ptpmeg	INTRON	0	FBgn0035132	mthl10	INTRON	0	-148.4	2.46026e-06	-78.76	0.0164895	-113.6	1.15308e-05	-69.63	0.0869195
3L_3566050_SNP	A	C	A	0.1562	25	135	FBgn0005640	Eip63E	INTRON	0					5	0.813905	-114.7	1.39443e-07	-54.83	0.00117289	119.7	6.04306e-06
3L_3777582_SNP	C	T	T	0.06748	11	152	FBgn0052264	CG32264	INTRON	0					-140.3	2.94909e-06	-30.4	0.478387	-85.37	0.00138205	-109.9	0.00442498
3L_3866463_SNP	T	A	A	0.1656	26	131			INTERGENIC						-68.51	0.000848466	48.97	0.0246939	-9.773	0.577977	-117.5	6.66861e-06
3L_3881183_SNP	A	G	A	0.0559	9	152			INTERGENIC						53.97	0.107163	164.4	3.67031e-06	109.2	5.35793e-05	-110.5	0.0093809
3L_6154350_SNP	C	T	T	0.06135	10	153	FBgn0035686	Cpr65Az	INTRON	0					-9.815	0.747858	152.9	6.04021e-06	71.53	0.00665727	-162.7	4.49123e-05
3L_6699332_SNP	A	G	G	0.05455	9	156	FBgn0035711	CG8519	INTRON	0					-8.602	0.858069	-166.1	1.77627e-06	-87.36	0.00149702	157.5	0.000178772
3L_8027609_SNP	A	G	A	0.2597	40	114	FBgn0011817	nmo	INTRON	0					76.77	7.26342e-06	12.12	0.541268	44.45	0.00172773	64.65	0.00445706
3L_8240657_SNP	A	G	G	0.05455	9	156	FBgn0263219	Dscam4	INTRON	0					-138.5	3.79627e-05	-125.7	0.000492784	-132.1	1.57373e-06	-12.74	0.766631
3L_9486360_SNP	A	G	G	0.06369	10	147			INTERGENIC						-52.61	0.101268	-156.7	1.40475e-06	-104.7	2.56436e-05	104.1	0.0101955
3L_9611436_SNP	A	C	C	0.118	19	142	FBgn0002528	LanB2	SYNONYMOUS_CODING	0					-22.04	0.347043	128.3	2.63831e-06	53.13	0.0212023	-150.3	3.23549e-07
3L_9611493_SNP	A	G	G	0.1235	20	142	FBgn0002528	LanB2	SYNONYMOUS_CODING	0					-15.47	0.528792	124.4	7.84932e-07	54.44	0.00546704	-139.8	1.29034e-06
3L_9961511_SNP	G	A	A	0.1656	27	136	FBgn0026404	Nc	UPSTREAM	68	FBgn0036062	CG6685	UPSTREAM	94	-79.13	8.77984e-05	-64.36	0.000946873	-71.75	3.36156e-06	-14.77	0.5753
3R_10852974_DEL	A	ATC	ATC	0.0566	9	150			INTERGENIC						-99.66	0.00277626	-131.2	0.000119812	-115.4	9.29193e-06	31.56	0.462408
3R_13441137_SNP	C	T	T	0.1474	23	133	FBgn0038526	CG14327	DOWNSTREAM	482					-98.03	6.70421e-06	-43.23	0.0934387	-70.63	0.000164602	-54.8	0.0512962
3R_13799505_SNP	C	T	T	0.06061	10	155	FBgn0263995	cpo	INTRON	0					-92.77	0.00405886	-137.1	8.49654e-06	-114.9	2.23676e-06	44.32	0.277115
3R_13806493_SNP	A	C	C	0.08125	13	147	FBgn0263995	cpo	INTRON	0					-62.99	0.0377747	-135.5	1.05782e-06	-99.23	8.73637e-06	72.47	0.0441951
3R_13807348_SNP	T	A	A	0.1274	20	137	FBgn0263995	cpo	INTRON	0					-87.35	0.000130086	-103.7	2.82162e-05	-95.54	1.97337e-07	16.37	0.584707
3R_16055629_SNP	G	A	A	0.06024	10	156	FBgn0083975	CG34139	INTRON	0					150	1.89807e-06	78.19	0.0187361	114.1	8.91435e-06	71.82	0.0773016
3R_16658319_SNP	A	G	G	0.05	8	152	FBgn0051223	CG31223	DOWNSTREAM	142	FBgn0053094	Synd	UPSTREAM	202	-14.44	0.736008	171.9	1.27946e-06	78.73	0.00305991	-186.3	2.52411e-05
3R_18579703_SNP	A	G	G	0.06329	10	148	FBgn0039025	Usp12-46	INTRON	0	FBgn0039026	CG7029	INTRON	0	-52.57	0.0960227	-145.1	6.86283e-06	-98.85	5.71484e-05	92.56	0.0225986
3R_18579706_SNP	A	T	T	0.06918	11	148	FBgn0039025	Usp12-46	INTRON	0	FBgn0039026	CG7029	INTRON	0	-53.87	0.0712652	-140.7	4.72306e-06	-97.28	2.89583e-05	86.8	0.0254284
3R_19457801_SNP	T	C	C	0.3856	59	94	FBgn0051145	CG31145	INTRON	0					19.32	0.234552	76.5	3.98321e-06	47.91	0.000150567	-57.18	0.0054157
3R_21760154_SNP	A	T	T	0.0559	9	152	FBgn0039396	CcapR	INTRON	0					-152.5	9.15809e-06	-43.85	0.168991	-98.19	0.000621369	-108.7	0.0106232
3R_22529458_SNP	T	C	C	0.05625	9	151	FBgn0023179	amon	SYNONYMOUS_CODING	0					-143.7	1.29492e-05	-117.6	0.000817356	-130.6	7.96095e-07	-26.08	0.543705
3R_22982358_SNP	A	G	G	0.05488	9	155	FBgn0029155	Men-b	DOWNSTREAM	175					31.62	0.253811	157.4	4.13141e-06	94.52	0.00011925	-125.8	0.0029866
3R_24347023_SNP	G	A	G	0.1625	26	134	FBgn0003137	Ppn	INTRON	0	FBgn0051051	CG31051	UPSTREAM	786	-92.64	7.1938e-06	-26.76	0.205064	-59.7	0.000425573	-65.88	0.013226
3R_24359408_SNP	G	C	C	0.07879	13	152	FBgn0003137	Ppn	INTRON	0					-128.7	2.63223e-06	-9.455	0.788559	-69.09	0.00277559	-119.3	0.000801732
3R_24359854_DEL	A	AA	AA	0.3099	44	98	FBgn0003137	Ppn	INTRON	0					-64.1	0.000287449	37.14	0.0537753	-13.48	0.388582	-101.2	4.2633e-06
3R_24359868_SNP	A	T	T	0.3654	57	99	FBgn0003137	Ppn	INTRON	0					-64.56	5.46015e-05	29.86	0.0951088	-17.35	0.202161	-94.42	2.79197e-06
3R_24607251_SNP	T	G	T	0.4522	71	86			INTERGENIC						0.6149	0.933165	-73.58	9.53546e-06	-36.48	0.0055318	74.2	0.000160096
3R_2476767_SNP	A	G	G	0.05	8	152	FBgn0010355	Taf1	SYNONYMOUS_CODING	0					-155.2	9.03006e-06	-39.41	0.349614	-97.31	0.00119339	-115.8	0.0100281
3R_25261072_SNP	T	G	G	0.08485	14	151	FBgn0004369	Ptp99A	INTRON	0					39.68	0.134539	147.4	2.50751e-07	93.55	1.72059e-05	-107.7	0.00177589
3R_25328428_SNP	G	C	C	0.2333	35	115	FBgn0039668	Trc8	INTRON	0					22.01	0.26079	80.32	7.88912e-06	51.16	0.000275975	-58.32	0.0149322
3R_6224055_SNP	T	C	C	0.1026	16	140	FBgn0259938	cwo	SYNONYMOUS_CODING	0					-36.36	0.180288	-122.7	1.60462e-06	-79.52	7.55339e-05	86.32	0.00829808
3R_6306261_SNP	G	A	A	0.05063	8	150			INTERGENIC						-27.09	0.45798	-164	8.74942e-06	-95.55	0.00075299	136.9	0.00224563
3R_6405544_SNP	C	T	C	0.4966	73	74	FBgn0001235	hth	INTRON	0					22.78	0.195759	78.86	2.65108e-06	50.82	0.000140684	-56.08	0.00603575
3R_6405580_DEL	T	TT	TT	0.4964	69	70	FBgn0001235	hth	INTRON	0					21.76	0.278548	78.5	4.41003e-06	50.13	0.000410551	-56.74	0.00692742
3R_7993404_DEL	GA	T	GA	0.3706	53	90			INTERGENIC						53.46	0.00201869	-39.83	0.0379793	6.816	0.645536	93.29	9.39989e-06
X_10722301_SNP	A	T	T	0.2699	44	119			INTERGENIC						-42.54	0.0121516	-75.03	1.14089e-05	-58.79	7.77933e-06	32.49	0.140135
X_12151320_SNP	A	T	A	0.08537	14	150	FBgn0259240	Ten-a	INTRON	0					-111.1	3.2378e-05	-104.7	0.000268674	-107.9	5.53864e-07	-6.367	0.855609
X_12151446_SNP	A	T	A	0.08589	14	149	FBgn0259240	Ten-a	INTRON	0					-110.8	3.50837e-05	-106.3	0.000217699	-108.6	4.93823e-07	-4.486	0.898011
X_12151545_SNP	C	T	T	0.08485	14	151	FBgn0259240	Ten-a	INTRON	0					-110.5	3.5642e-05	-106	0.00022528	-108.2	5.07396e-07	-4.563	0.896227
X_16273210_SNP	T	C	C	0.05455	9	156	FBgn0004598	Fur2	INTRON	0					-58.96	0.130805	-157.6	8.32386e-06	-108.3	0.000290245	98.59	0.0206009
X_19790783_SNP	C	T	T	0.118	19	142	FBgn0052529	Hers	INTRON	0					24.75	0.232248	119	1.92149e-06	71.87	9.93292e-05	-94.23	0.0017715
X_6135524_SNP	C	T	T	0.4259	69	93	FBgn0023458	Rbcn-3A	SYNONYMOUS_CODING	0	FBgn0029851	CG14445	DOWNSTREAM	933	-43.26	0.00451258	43.13	0.0134094	-0.0661	0.897532	-86.39	7.69434e-06
X_7000743_SNP	A	G	A	0.118	19	142	FBgn0027342	fz4	UTR_3_PRIME	0	FBgn0029937	CG8300	DOWNSTREAM	365	-95.53	6.54287e-05	-82.07	0.000928506	-88.8	3.35469e-06	-13.46	0.659912
X_7001387_SNP	T	C	C	0.06024	10	156	FBgn0027342	fz4	UTR_3_PRIME	0					-111.1	0.000730469	-148.9	7.61457e-06	-130	6.06588e-07	37.82	0.353913
X_8183948_SNP	A	G	G	0.09091	15	150	FBgn0015519	nAcRalpha-7E	INTRON	0					118.2	4.42149e-06	23.34	0.381211	70.78	0.000740089	94.89	0.00462533
X_8183949_SNP	G	A	A	0.09202	15	148	FBgn0015519	nAcRalpha-7E	INTRON	0					117.3	5.44499e-06	23.01	0.386077	70.14	0.000829868	94.27	0.00493415
