# Supplementary material for: The Genetic Basis for Variation in Sensitivity to Lead Toxicity in Drosophila melanogaster
Source: Environ Health Perspect. 2016 Feb 9;124(7):1062–70. doi: 10.1289/ehp.1510513 (PMC4937873; doi:10.1289/ehp.1510513)
Supplement: (280 KB) ZIP [file ehp.1510513.s002.acco.zip › Supplemental Code and Data Zip File/Excel File S8.xlsx]

## Sheet: Excel File S8
Excel File S8: Flybase GO categories for genes associated with variation in activity in the DGRP.
Drosophila Gene Symbol	Drosophila Gene Name	FlyBase ID	GO Biological process	GO Molecular Function	GO Cellular Component	Flybase Gene Symbol	Human Ortholog Gene Symbol	DIOPT Score
amon a	amontillado	FBgn0023179	peptide hormone processing ; GO:0016486 | inferred from sequence or structural similarity with MGD:Pcsk2; MGI:MGI:97512 <newline> hatching behavior ; GO:0035187 | inferred from mutant phenotype <newline> proteolysis ; GO:0006508 | inferred from direct assay <newline> instar larval or pupal development ; GO:0002165 | inferred from mutant phenotype <newline> peptide hormone processing ; GO:0016486 …	peptidase activity ; GO:0008233 | inferred from sequence or structural similarity <newline> peptidase activity ; GO:0008233 | inferred from direct assay <newline> serine-type endopeptidase activity ; GO:0004252 | inferred from sequence or structural similarity with UniProtKB:P16519 <newline> serine-type endopeptidase activity ; GO:0004252 | inferred from biological aspect of ancestor with PANTHER…	extracellular region ; GO:0005576 | inferred from direct assay <newline> extracellular space ; GO:0005615 | inferred from biological aspect of ancestor with PANTHER:PTN000082858	amon	PCSK2	10
beat-Ib	beaten path Ib	FBgn0028645	axon choice point recognition ; GO:0016198 | non-traceable author statement <newline> cell adhesion ; GO:0007155 | non-traceable author statement <newline> defasciculation of motor neuron axon ; GO:0007415 | non-traceable author statement <newline> heterophilic cell-cell adhesion via plasma membrane cell adhesion molecules ; GO:0007157 | inferred from sequence or structural similarity with beat-Ic	-	extracellular region ; GO:0005576 | non-traceable author statement <newline> integral component of plasma membrane ; GO:0005887 | inferred from sequence model	beat-Ib	NUP35	1
capu	cappuccino	FBgn0000256	pole plasm RNA localization ; GO:0007316 | inferred from mutant phenotype <newline> pole plasm assembly ; GO:0007315 | inferred from mutant phenotype <newline> chorion-containing eggshell formation ; GO:0007304 | inferred from mutant phenotype <newline> pole plasm assembly ; GO:0007315 | non-traceable author statement <newline> actin filament-based process ; GO:0030029 | inferred from direct assa…	actin binding ; GO:0003779 | inferred from sequence or structural similarity <newline> microtubule binding ; GO:0008017 | inferred from mutant phenotype <newline> microtubule binding ; GO:0008017 | inferred from direct assay	cell cortex ; GO:0005938 | inferred from direct assay <newline> cytoplasm ; GO:0005737 | inferred from direct assay <newline> actin filament ; GO:0005884 | inferred from electronic annotation with InterPro:IPR001265	capu	FMN2	6
CCAP-R	Crustacean cardioactive peptide receptor	FBgn0039396	G-protein coupled receptor signaling pathway ; GO:0007186 | inferred from sequence or structural similarity <newline> ecdysis, chitin-based cuticle ; GO:0018990 | traceable author statement <newline> G-protein coupled receptor signaling pathway ; GO:0007186 | non-traceable author statement <newline> neuropeptide signaling pathway ; GO:0007218 | inferred from direct assay	neuropeptide receptor activity ; GO:0008188 | inferred from sequence or structural similarity <newline> neuropeptide receptor activity ; GO:0008188 | non-traceable author statement <newline> vasopressin receptor activity ; GO:0005000 | inferred from electronic annotation with InterPro:IPR001817 <newline> neuropeptide receptor activity ; GO:0008188 | inferred from physical interaction with CCAP	integral component of membrane ; GO:0016021 | inferred from sequence or structural similarity <newline> integral component of plasma membrane ; GO:0005887 | inferred from sequence or structural similarity <newline> integral component of plasma membrane ; GO:0005887 | inferred from direct assay	CCAP-R	NPSR1	6
CG10444	-	FBgn0034494	transmembrane transport ; GO:0055085 | inferred from electronic annotation with InterPro:IPR001734	sodium-dependent multivitamin transmembrane transporter activity ; GO:0008523 | inferred from sequence or structural similarity with EMBL:AF026554	membrane ; GO:0016020 | inferred from electronic annotation with InterPro:IPR001734, InterPro:IPR019900	CG10444	SLC5A6	9
CG11211	-	FBgn0033067	-	mannose binding ; GO:0005537 | inferred from sequence or structural similarity with UniProtKB:Q61830 <newline> carbohydrate binding ; GO:0030246 | inferred from sequence or structural similarity with Lectin-galC1	-	CG11211	PLA2R1	2
CG13188	expansion	FBgn0033668	chitin biosynthetic process ; GO:0006031 | inferred from mutant phenotype <newline> cuticle chitin biosynthetic process ; GO:0006035 | inferred from mutant phenotype <newline> trachea morphogenesis ; GO:0060439 | inferred from mutant phenotype <newline> regulation of transcription, DNA-templated ; GO:0006355 | inferred from electronic annotation with InterPro:IPR001132 <newline> transmembrane rec…	-	cytoplasm ; GO:0005737 | inferred from direct assay <newline> apical part of cell ; GO:0045177 | inferred from direct assay <newline> membrane ; GO:0016020 | inferred from direct assay	exp	SMAD2	1
CG13454	-	FBgn0036503	-	-	-	CG13454		0
CG13579	-	FBgn0035010	G-protein coupled receptor signaling pathway ; GO:0007186 | inferred from sequence or structural similarity <newline> G-protein coupled receptor signaling pathway ; GO:0007186 | inferred from electronic annotation with InterPro:IPR000276	G-protein coupled receptor activity ; GO:0004930 | inferred from sequence or structural similarity <newline> G-protein coupled receptor activity ; GO:0004930 | inferred from electronic annotation with InterPro:IPR000276	integral component of membrane ; GO:0016021 | inferred from sequence or structural similarity <newline> integral component of membrane ; GO:0016021 | inferred from electronic annotation with InterPro:IPR000276	CG13579	OR52L1	1
CG14327	-	FBgn0038526	-	-	-	CG14327		0
CG2121	-	FBgn0033289	skeletal muscle contraction ; GO:0003009 | inferred from mutant phenotype	-	-	CG2121	UNC93A	6
CG2794	-	FBgn0031265	-	hydrolase activity, acting on glycosyl bonds ; GO:0016798 | inferred from electronic annotation with InterPro:IPR007342, InterPro:IPR022830 <newline> phosphotransferase activity, alcohol group as acceptor ; GO:0016773 | inferred from electronic annotation with InterPro:IPR002173	-	CG2794		0
CG31145	-	FBgn0051145	protein phosphorylation ; GO:0006468 | inferred from sequence or structural similarity with fj inferred from direct assay <newline> imaginal disc-derived wing morphogenesis ; GO:0007476 | inferred from mutant phenotype	protein kinase activity ; GO:0004672 | inferred from sequence or structural similarity with fj	Golgi apparatus ; GO:0005794 | inferred from direct assay <newline> extracellular region ; GO:0005576 | inferred from direct assay	CG31145	FAM20C	6
CG31223	-	FBgn0051223	neurogenesis ; GO:0022008 | inferred from mutant phenotype	-	-	CG31223	ZNHIT2	7
CG32264	-	FBgn0052264	-	-	-	CG32264	PHACTR2	5
CG34139	Neuroligin 4	FBgn0083975	synapse assembly ; GO:0007416 | inferred from biological aspect of ancestor with PANTHER:PTN000168538 <newline> sleep ; GO:0030431 | inferred from mutant phenotype <newline> synaptic transmission, GABAergic ; GO:0051932 | inferred from direct assay	neurexin family protein binding ; GO:0042043 | inferred from sequence or structural similarity with EMBL:AF217413; protein_id:AAF71232 <newline> receptor activity ; GO:0004872 | inferred from biological aspect of ancestor with PANTHER:PTN000168538 <newline> neurexin family protein binding ; GO:0042043 | inferred from biological aspect of ancestor with PANTHER:PTN000168538 <newline> carboxylic est…	synapse ; GO:0045202 | inferred from biological aspect of ancestor with PANTHER:PTN000168538 <newline> cell surface ; GO:0009986 | inferred from biological aspect of ancestor with PANTHER:PTN000168538 <newline> integral component of plasma membrane ; GO:0005887 | inferred from biological aspect of ancestor with PANTHER:PTN000168538	Nlg4	NLGN4Y	4
CG34202	-	FBgn0085231	-	-	-	CG34202		0
CG6145	-	FBgn0033853	neuron projection morphogenesis ; GO:0048812 | inferred from mutant phenotype <newline> NADP biosynthetic process ; GO:0006741 | inferred from sequence or structural similarity with SGD_LOCUS:UTR1; SGD:S000003810 <newline> NAD metabolic process ; GO:0019674 | inferred from electronic annotation with InterPro:IPR017437	NAD+ kinase activity ; GO:0003951 | inferred from sequence or structural similarity with SGD_LOCUS:UTR1; SGD:S000003810	cytoplasm ; GO:0005737 | inferred from sequence or structural similarity with SGD_LOCUS:UTR1; SGD:S000003810 <newline> nucleus ; GO:0005634 | inferred from sequence or structural similarity with SGD_LOCUS:UTR1; SGD:S000003810	CG6145	NADK	9
CG8519	-	FBgn0035711	small GTPase mediated signal transduction ; GO:0007264 | inferred from electronic annotation with InterPro:IPR001806 <newline> -	GTPase activity ; GO:0003924 | inferred from sequence or structural similarity with SGD_LOCUS:RAS1; SGD:S0005627 <newline> GTP binding ; GO:0005525 | inferred from electronic annotation with InterPro:IPR001806, InterPro:IPR005225, InterPro:IPR020849	membrane ; GO:0016020 | inferred from electronic annotation with InterPro:IPR020849 <newline> -	CG8519	RASL11A	4
CG9384	-	FBgn0036446	carbohydrate metabolic process ; GO:0005975 | inferred from electronic annotation with InterPro:IPR006759	alpha-1,3-mannosylglycoprotein 4-beta-N-acetylglucosaminyltransferase activity ; GO:0008454 | inferred from sequence or structural similarity with EMBL:AB000628; protein_id:BAA31162	membrane ; GO:0016020 | inferred from electronic annotation with InterPro:IPR006759	CG9384	MGAT4B	10
Cht2	Chitinase 2	FBgn0022702	cuticle chitin catabolic process ; GO:0006036 | inferred from sequence or structural similarity with EMBL:U29615; protein_id:AAC50246.1 <newline> carbohydrate metabolic process ; GO:0005975 | inferred from electronic annotation with InterPro:IPR001223, InterPro:IPR001579, InterPro:IPR013781	chitinase activity ; GO:0004568 | inferred from sequence or structural similarity with EMBL:U29615; protein_id:AAC50246.1 <newline> chitinase activity ; GO:0004568 | non-traceable author statement	-	Cht2	CHIT1	3
cpo	couch potato	FBgn0263995	dormancy process ; GO:0022611 | inferred from mutant phenotype <newline> synaptic transmission ; GO:0007268 | inferred from mutant phenotype <newline> peripheral nervous system development ; GO:0007422 | non-traceable author statement <newline> olfactory behavior ; GO:0042048 | inferred from mutant phenotype <newline> regulation of hemocyte proliferation ; GO:0035206 | inferred from mutant phenot…	nucleotide binding ; GO:0000166 | inferred from electronic annotation with InterPro:IPR012677 <newline> nucleic acid binding ; GO:0003676 | inferred from electronic annotation with InterPro:IPR000504 <newline> mRNA binding ; GO:0003729 | inferred from sequence or structural similarity	nucleus ; GO:0005634 | inferred from direct assay <newline> nucleus ; GO:0005634 | non-traceable author statement	cpo	RBPMS2	7
Cpr65Az	Cuticular protein 65Az	FBgn0035686	chitin-based cuticle development ; GO:0040003 | inferred from sequence model	structural constituent of chitin-based cuticle ; GO:0005214 | inferred from sequence or structural similarity with UniProtKB:P21799 <newline> structural constituent of chitin-based cuticle ; GO:0005214 | inferred from sequence or structural similarity with Pfam:PF00379 inferred from sequence or structural similarity with InterPro:IPR000618 <newline> structural constituent of chitin-based larval c…	extracellular matrix ; GO:0031012 | inferred from sequence model	Cpr65Az		0
cwo	clockwork orange	FBgn0259938	regulation of circadian rhythm ; GO:0042752 | inferred from mutant phenotype <newline> regulation of transcription, DNA-templated ; GO:0006355 | inferred from sequence or structural similarity with Hey <newline> circadian regulation of gene expression ; GO:0032922 | inferred from mutant phenotype <newline> negative -from RNA polymerase II promoter ; GO:0000122 | inferred from direct assay <newlin…	sequence-specific DNA binding -factor activity ; GO:0003700 | inferred from direct assay <newline> DNA binding ; GO:0003677 | inferred from electronic annotation with InterPro:IPR003650 <newline> protein dimerization activity ; GO:0046983 | inferred from electronic annotation with InterPro:IPR011598	nucleus ; GO:0005634 | inferred from direct assay <newline> nucleus ; GO:0005634 | non-traceable author statement	cwo	BHLHE40, HELT	2
D	Dichaete	FBgn0000411	blastoderm segmentation ; GO:0007350 | inferred from mutant phenotype <newline> central nervous system development ; GO:0007417 | inferred from mutant phenotype <newline> regulation of transcription, DNA-templated ; GO:0006355 | inferred from sequence or structural similarity with MGD:Sox2; MGI:MGI:98364 <newline> positive regulation of transcription, DNA-templated ; GO:0045893 | inferred from di…	sequence-specific DNA binding -factor activity ; GO:0003700 | inferred from sequence or structural similarity with MGD:Sox2; MGI:MGI:98364 <newline> DNA binding, bending ; GO:0008301 | inferred from direct assay <newline> DNA binding ; GO:0003677 | inferred from direct assay <newline> DNA binding, bending ; GO:0008301 | non-traceable author statement <newline> mRNA 3'-UTR binding ; GO:0003730 | i…	cytoplasm ; GO:0005737 | inferred from direct assay <newline> nucleus ; GO:0005634 | inferred from direct assay	D	SOX21	4
dpr6	defective proboscis extension response 6	FBgn0040823	sensory perception of chemical stimulus ; GO:0007606 | inferred from sequence or structural similarity with dpr1	-	-	dpr6	CADM2	2
Dscam4	Down syndrome cell adhesion molecule 4	FBgn0263219	cell adhesion ; GO:0007155 | inferred from sequence or structural similarity with Dscam2	identical protein binding ; GO:0042802 | inferred from sequence or structural similarity with Dscam2	integral component of plasma membrane ; GO:0005887 | inferred from sequence model	Dscam4	DSCAM	7
Eip63E	Ecdysone-induced protein 63E	FBgn0005640	embryonic development via the syncytial blastoderm ; GO:0001700 | inferred from mutant phenotype <newline> instar larval development ; GO:0002168 | inferred from mutant phenotype <newline> morphogenesis of an epithelium ; GO:0002009 | inferred from mutant phenotype <newline> protein phosphorylation ; GO:0006468 | inferred from sequence or structural similarity with SGD_LOCUS:CDC28; SGD:S000000364…	cyclin-dependent protein serine/threonine kinase activity ; GO:0004693 | inferred from sequence or structural similarity <newline> protein serine/threonine kinase activity ; GO:0004674 | non-traceable author statement <newline> cyclin binding ; GO:0030332 | inferred from mutant phenotype <newline> cyclin-dependent protein serine/threonine kinase activity ; GO:0004693 | inferred from mutant phenot…	plasma membrane ; GO:0005886 | inferred from direct assay <newline> cytosol ; GO:0005829 | inferred from direct assay	Eip63E	CDK14	8
Elk	Eag-like K[+] channel	FBgn0011589	potassium ion transport ; GO:0006813 | non-traceable author statement <newline> potassium ion transport ; GO:0006813 | inferred from sequence or structural similarity with eag <newline> transmembrane transport ; GO:0055085 | inferred from electronic annotation with InterPro:IPR005821 <newline> phosphorelay signal transduction system ; GO:0000160 | inferred from electronic annotation with InterPro…	potassium channel activity ; GO:0005267 | non-traceable author statement <newline> voltage-gated potassium channel activity ; GO:0005249 | non-traceable author statement <newline> voltage-gated cation channel activity ; GO:0022843 | inferred from sequence or structural similarity with eag <newline> phosphorelay sensor kinase activity ; GO:0000155 | inferred from electronic annotation with InterPr…	voltage-gated potassium channel complex ; GO:0008076 | non-traceable author statement <newline> voltage-gated potassium channel complex ; GO:0008076 | inferred from sequence or structural similarity with eag	Elk	KCNH8	9
Fur2	Furin 2	FBgn0004598	proteolysis ; GO:0006508 | non-traceable author statement <newline> protein processing ; GO:0016485 | inferred from biological aspect of ancestor with PANTHER:PTN000082856 <newline> negative regulation of secretion ; GO:0051048 | inferred from genetic interaction with pgant4	serine-type endopeptidase activity ; GO:0004252 | inferred from direct assay <newline> serine-type endopeptidase activity ; GO:0004252 | non-traceable author statement <newline> serine-type endopeptidase activity ; GO:0004252 | inferred from genetic interaction with Fur1	plasma membrane ; GO:0005886 | inferred from sequence or structural similarity with Fur1	Fur2	PCSK5	6
fz4	frizzled 4	FBgn0027342	signal transduction ; GO:0007165 | inferred from sequence or structural similarity with fz <newline> Wnt signaling pathway ; GO:0016055 | non-traceable author statement <newline> G-protein coupled receptor signaling pathway ; GO:0007186 | inferred from sequence or structural similarity with fz <newline> Wnt signaling pathway ; GO:0016055 | inferred from electronic annotation with InterPro:IPR0265…	transmembrane signaling receptor activity ; GO:0004888 | inferred from sequence or structural similarity with fz <newline> Wnt-protein binding ; GO:0017147 | inferred from physical interaction with wntD, Wnt4 <newline> Wnt-activated receptor activity ; GO:0042813 | inferred by curator from GO:0017147 <newline> Wnt-activated receptor activity ; GO:0042813 | inferred from electronic annotation with…	integral component of membrane ; GO:0016021 | inferred from sequence or structural similarity with fz	fz4	FZD4	2
H2.0	Homeodomain protein 2.0	FBgn0001170	regulation of transcription, DNA-templated ; GO:0006355 | inferred from electronic annotation with InterPro:IPR001356, InterPro:IPR012287, InterPro:IPR017970	sequence-specific DNA binding -factor activity ; GO:0003700 | inferred from sequence or structural similarity with UniProtKB:Q14774 <newline> sequence-specific DNA binding ; GO:0043565 | inferred from electronic annotation with InterPro:IPR001356, InterPro:IPR017970	nucleus ; GO:0005634 | inferred from sequence or structural similarity with UniProtKB:Q14774 <newline> nucleus ; GO:0005634 | non-traceable author statement	H2.0	HLX	7
Hers	Histone gene-specific Epigenetic Repressor in late S phase	FBgn0052529	chromatin silencing ; GO:0006342 | inferred from mutant phenotype <newline> chromatin remodeling ; GO:0006338 | inferred from mutant phenotype inferred from genetic interaction with Su(var)3-9 inferred from genetic interaction with Su(var)205 inferred from physical interaction with Su(var)3-9 inferred from physical interaction with Su(var)205 <newline> imaginal disc-derived wing morphogenesis ; G…	-regulatory region sequence-specific DNA binding ; GO:0000976 | inferred from direct assay <newline> chromatin binding ; GO:0003682 | inferred from electronic annotation with InterPro:IPR001025	-	Hers	BAHD1	6
Hnf4	Hepatocyte nuclear factor 4	FBgn0004914	lipid biosynthetic process ; GO:0008610 | non-traceable author statement <newline> endoderm development ; GO:0007492 | non-traceable author statement <newline> mesoderm development ; GO:0007498 | non-traceable author statement <newline> lipid catabolic process ; GO:0016042 | inferred from direct assay <newline> lipid oxidation ; GO:0034440 | inferred from direct assay <newline> steroid hormone me…	ligand-activated sequence-specific DNA binding RNA polymerase II -factor activity ; GO:0004879 | inferred from sequence or structural similarity with UniProtKB:P79926 <newline> sequence-specific DNA binding -factor activity ; GO:0003700 | inferred from sequence or structural similarity with UniProtKB:P79926 <newline> ligand-activated sequence-specific DNA binding RNA polymerase II -factor activit…	nucleus ; GO:0005634 | inferred from sequence or structural similarity with UniProtKB:P79926 <newline> nucleus ; GO:0005634 | non-traceable author statement	Hnf4	HNF4G	8
hppy	happyhour	FBgn0263395	protein phosphorylation ; GO:0006468 | inferred from genetic interaction with Tsc1 <newline> positive regulation of TOR signaling ; GO:0032008 | inferred from genetic interaction with Tsc1 <newline> negative regulation of epidermal growth factor receptor signaling pathway ; GO:0042059 | inferred from genetic interaction with aop inferred from genetic interaction with Egfr <newline> behavioral res…	protein kinase activity ; GO:0004672 | inferred from genetic interaction with Tsc1 <newline> protein serine/threonine kinase activity ; GO:0004674 | inferred from sequence or structural similarity with EMBL:AF100165 <newline> receptor signaling protein serine/threonine kinase activity ; GO:0004702 | non-traceable author statement <newline> ATP binding ; GO:0005524 | inferred from electronic annot…	cytoplasm ; GO:0005737 | inferred from direct assay <newline> TORC1 complex ; GO:0031931 | inferred from physical interaction with RagA-B inferred from physical interaction with RagC-D inferred from physical interaction with Tor	hppy	MAP4K3	9
hth	homothorax	FBgn0001235	peripheral nervous system development ; GO:0007422 | traceable author statement <newline> -from RNA polymerase II promoter ; GO:0006357 | inferred from sequence or structural similarity with MGD:Meis1; MGI:MGI:104717 <newline> brain development ; GO:0007420 | inferred from mutant phenotype <newline> proximal/distal pattern formation ; GO:0009954 | traceable author statement <newline> specificatio…	sequence-specific DNA binding -factor activity ; GO:0003700 | inferred from sequence or structural similarity with MGD:Meis1; MGI:MGI:104717 <newline> sequence-specific DNA binding -factor activity ; GO:0003700 | traceable author statement <newline> RNA polymerase II distal enhancer sequence-specific DNA binding -factor activity ; GO:0003705 | inferred from direct assay <newline> DNA binding ; GO…	nucleus ; GO:0005634 | inferred from sequence or structural similarity with MGD:Meis1; MGI:MGI:104717 <newline> nucleus ; GO:0005634 | inferred from direct assay <newline> -factor complex ; GO:0005667 | inferred from physical interaction with abd-A inferred from physical interaction with exd <newline> cytoplasm ; GO:0005737 | inferred from direct assay <newline> cytosol ; GO:0005829 | inferred fr…	hth	MEIS2	8
LanB2	Laminin B2	FBgn0267348	salivary gland morphogenesis ; GO:0007435 | inferred from genetic interaction with Gyc76C inferred from mutant phenotype <newline> embryonic morphogenesis ; GO:0048598 | non-traceable author statement <newline> organ morphogenesis ; GO:0009887 | non-traceable author statement <newline> tissue development ; GO:0009888 | non-traceable author statement <newline> midgut development ; GO:0007494 | inf…	-	extracellular matrix ; GO:0031012 | inferred from direct assay <newline> basement membrane ; GO:0005604 | inferred from direct assay <newline> basement membrane ; GO:0005604 | inferred from sequence or structural similarity <newline> basal lamina ; GO:0005605 | inferred from direct assay <newline> basement membrane ; GO:0005604 | inferred from sequence or structural similarity with MGD:Lamc1; MGI…	LanB2	LAMC1	7
Mal-A1	Maltase A1	FBgn0002570	glucose metabolic process ; GO:0006006 | non-traceable author statement <newline> carbohydrate metabolic process ; GO:0005975 | inferred from electronic annotation with InterPro:IPR006047, InterPro:IPR006589, InterPro:IPR013780, InterPro:IPR013781	alpha-1,4-glucosidase activity ; GO:0004558 | non-traceable author statement <newline> cation binding ; GO:0043169 | inferred from electronic annotation with InterPro:IPR006047, InterPro:IPR006589, InterPro:IPR013780, InterPro:IPR013781 <newline> catalytic activity ; GO:0003824 | inferred from electronic annotation with InterPro:IPR006047, InterPro:IPR006589, InterPro:IPR013780, InterPro:IPR013781	-	Mal-A1	SLC3A1	5
mbl	-	FBgn0265487	eye development ; GO:0001654 | inferred from mutant phenotype <newline> muscle organ development ; GO:0007517 | inferred from mutant phenotype <newline> rhabdomere development ; GO:0042052 | inferred from mutant phenotype <newline> muscle cell cellular homeostasis ; GO:0046716 | inferred from mutant phenotype inferred from genetic interaction with Dys inferred from genetic interaction with Dg <ne…	nucleic acid binding ; GO:0003676 | non-traceable author statement <newline> DNA binding ; GO:0003677 | traceable author statement <newline> metal ion binding ; GO:0046872 | inferred from electronic annotation with InterPro:IPR000571	nucleus ; GO:0005634 | inferred from direct assay <newline> Z disc ; GO:0030018 | inferred from direct assay <newline> H zone ; GO:0031673 | inferred from direct assay <newline> nucleus ; GO:0005634 | non-traceable author statement <newline> cytoplasm ; GO:0005737 | inferred from direct assay <newline> perinuclear region of cytoplasm ; GO:0048471 | inferred from direct assay	mbl	MBNL1	7
Men-b	Malic enzyme b	FBgn0029155	malate metabolic process ; GO:0006108 | inferred from sequence or structural similarity with UniProtKB:Q16798 <newline> pyruvate metabolic process ; GO:0006090 | inferred from sequence or structural similarity with UniProtKB:Q16798 <newline> oxidation-reduction process ; GO:0055114 | inferred from electronic annotation with InterPro:IPR001891, InterPro:IPR012301, InterPro:IPR012302, InterPro:IPR0…	malate dehydrogenase (decarboxylating) (NADP+) activity ; GO:0004473 | non-traceable author statement <newline> malate dehydrogenase (decarboxylating) (NADP+) activity ; GO:0004473 | inferred from sequence or structural similarity with UniProtKB:Q16798 <newline> NAD binding ; GO:0051287 | inferred from electronic annotation with InterPro:IPR012302 <newline> malate dehydrogenase (decarboxylating) …	mitochondrion ; GO:0005739 | inferred from sequence or structural similarity with UniProtKB:Q16798	Men-b	ME1	8
nAChRalpha3	nicotinic Acetylcholine Receptor alpha3	FBgn0015519	cation transport ; GO:0006812 | inferred from direct assay	acetylcholine-activated cation-selective channel activity ; GO:0004889 | inferred from sequence or structural similarity with EMBL:AJ000399; protein_id:CAA04056 <newline> acetylcholine-activated cation-selective channel activity ; GO:0004889 | inferred from sequence or structural similarity <newline> acetylcholine-activated cation-selective channel activity ; GO:0004889 | contributes_to inferred …	acetylcholine-gated channel complex ; GO:0005892 | inferred from sequence or structural similarity with EMBL:AJ000399; protein_id:CAA04056 <newline> acetylcholine-gated channel complex ; GO:0005892 | inferred from sequence or structural similarity <newline> acetylcholine-gated channel complex ; GO:0005892 | inferred from direct assay <newline> postsynaptic membrane ; GO:0045211 | inferred from el…	nAChRalpha3	CHRNA6	5
Dronc	Death regulator Nedd2-like caspase	FBgn0026404	positive regulation of cysteine-type endopeptidase activity involved in apoptotic signaling pathway ; GO:2001269 | inferred from direct assay <newline> head involution ; GO:0008258 | inferred from mutant phenotype <newline> apoptotic process ; GO:0006915 | inferred from mutant phenotype <newline> hemocyte development ; GO:0007516 | inferred from mutant phenotype <newline> compound eye development…	cysteine-type endopeptidase activity involved in apoptotic signaling pathway ; GO:0097199 | inferred from direct assay <newline> endopeptidase activity ; GO:0004175 | inferred from direct assay <newline> protein homodimerization activity ; GO:0042803 | inferred from direct assay <newline> cysteine-type endopeptidase activity ; GO:0004197 | non-traceable author statement <newline> cysteine-type en…	mitochondrion ; GO:0005739 | NOT inferred from direct assay <newline> cytoplasm ; GO:0005737 | inferred from direct assay <newline> apoptosome ; GO:0043293 | inferred from direct assay	Dronc	CASP2	4
Nedd4	Nedd4	FBgn0259174	axon midline choice point recognition ; GO:0016199 | NOT inferred from mutant phenotype <newline> protein ubiquitination ; GO:0016567 | inferred from mutant phenotype <newline> positive regulation of endocytosis ; GO:0045807 | inferred from mutant phenotype <newline> positive regulation of synapse assembly ; GO:0051965 | inferred from mutant phenotype <newline> positive regulation of receptor int…	ubiquitin protein ligase activity ; GO:0061630 | inferred from direct assay <newline> protein domain specific binding ; GO:0019904 | inferred from physical interaction with N <newline> ubiquitin-protein transferase activity ; GO:0004842 | inferred from sequence or structural similarity with MGD:Nedd4; MGI:MGI:97297 <newline> protein domain specific binding ; GO:0019904 | inferred from physical in…	cytoplasm ; GO:0005737 | inferred from direct assay <newline> plasma membrane ; GO:0005886 | inferred from direct assay <newline> cytoplasm ; GO:0005737 | inferred from biological aspect of ancestor with PANTHER:PTN000134256 <newline> nucleus ; GO:0005634 | inferred from biological aspect of ancestor with PANTHER:PTN000134256	Nedd4	NEDD4	10
nmo	nemo	FBgn0011817	ommatidial rotation ; GO:0016318 | inferred from genetic interaction with fz <newline> protein phosphorylation ; GO:0006468 | non-traceable author statement <newline> imaginal disc-derived wing morphogenesis ; GO:0007476 | inferred from mutant phenotype <newline> imaginal disc-derived wing vein specification ; GO:0007474 | inferred from mutant phenotype <newline> ommatidial rotation ; GO:0016318 …	protein serine/threonine kinase activity ; GO:0004674 | inferred from sequence or structural similarity <newline> protein serine/threonine kinase activity ; GO:0004674 | non-traceable author statement <newline> protein serine/threonine kinase activity ; GO:0004674 | inferred from sequence or structural similarity with EMBL:AF036332 <newline> protein kinase activity ; GO:0004672 | inferred from di…	nucleus ; GO:0005634 | inferred from sequence or structural similarity with MGD:Nlk; MGI:MGI:1201387	nmo	NLK	10
Ppn	Papilin	FBgn0003137	extracellular matrix organization ; GO:0030198 | inferred from mutant phenotype	extracellular matrix structural constituent ; GO:0005201 | inferred from mutant phenotype <newline> metalloendopeptidase activity ; GO:0004222 | inferred from electronic annotation with InterPro:IPR010294 <newline> zinc ion binding ; GO:0008270 | inferred from electronic annotation with InterPro:IPR013273 <newline> serine-type endopeptidase inhibitor activity ; GO:0004867 | inferred from electron…	basement membrane ; GO:0005604 | inferred from direct assay <newline> proteinaceous extracellular matrix ; GO:0005578 | non-traceable author statement	Ppn	PAPLN	5
Ptp61F	Protein tyrosine phosphatase 61F	FBgn0267487	negative regulation of cell proliferation ; GO:0008285 | inferred from mutant phenotype <newline> negative regulation of insulin receptor signaling pathway ; GO:0046627 | inferred from genetic interaction with InR <newline> peptidyl-tyrosine dephosphorylation ; GO:0035335 | inferred from direct assay <newline> protein dephosphorylation ; GO:0006470 | inferred from direct assay <newline> axon guid…	protein tyrosine phosphatase activity ; GO:0004725 | inferred from direct assay <newline> protein tyrosine phosphatase activity ; GO:0004725 | inferred from direct assay AND inferred from sequence or structural similarity inferred from direct assay <newline> protein tyrosine phosphatase activity ; GO:0004725 | non-traceable author statement <newline> protein tyrosine phosphatase activity ; GO:000…	cytoplasm ; GO:0005737 | inferred from direct assay <newline> nucleus ; GO:0005634 | inferred from direct assay <newline> perinuclear region of cytoplasm ; GO:0048471 | inferred from direct assay	Ptp61F	PTPN1	8
Ptp99A	Protein tyrosine phosphatase 99A	FBgn0004369	protein dephosphorylation ; GO:0006470 | inferred from sequence or structural similarity with EMBL:X54132; protein_id:CAA38067.1 <newline> defasciculation of motor neuron axon ; GO:0007415 | inferred from genetic interaction with Ptp69D <newline> motor neuron axon guidance ; GO:0008045 | inferred from genetic interaction with Ptp69D <newline> axonal defasciculation ; GO:0007414 | traceable author…	transmembrane receptor protein tyrosine phosphatase activity ; GO:0005001 | inferred from sequence or structural similarity <newline> protein tyrosine phosphatase activity ; GO:0004725 | inferred from sequence or structural similarity with EMBL:X54132; protein_id:CAA38067.1 <newline> protein tyrosine phosphatase activity ; GO:0004725 | inferred from sequence or structural similarity with HGNC_gen…	plasma membrane ; GO:0005886 | inferred from sequence or structural similarity <newline> plasma membrane ; GO:0005886 | non-traceable author statement <newline> axon ; GO:0030424 | inferred from direct assay <newline> plasma membrane ; GO:0005886 | inferred from direct assay	Ptp99A	PTPRG	3
Ptpmeg	Protein tyrosine phosphatase Meg	FBgn0261985	protein dephosphorylation ; GO:0006470 | non-traceable author statement <newline> autophagic cell death ; GO:0048102 | inferred from expression pattern <newline> salivary gland cell autophagic cell death ; GO:0035071 | inferred from expression pattern <newline> axon extension involved in axon guidance ; GO:0048846 | inferred from mutant phenotype <newline> mushroom body development ; GO:0016319 |…	protein tyrosine phosphatase activity ; GO:0004725 | non-traceable author statement <newline> protein tyrosine phosphatase activity ; GO:0004725 | inferred from sequence or structural similarity with UniProtKB:P29074 <newline> cytoskeletal protein binding ; GO:0008092 | inferred from sequence or structural similarity <newline> protein tyrosine phosphatase activity ; GO:0004725 | inferred from seq…	cytoskeleton ; GO:0005856 | inferred from electronic annotation with InterPro:IPR000299 <newline> cytoplasm ; GO:0005737 | inferred from sequence or structural similarity with SGD_LOCUS:PTP1; SGD:S000002389 <newline> mitochondrion ; GO:0005739 | inferred from sequence or structural similarity with SGD_LOCUS:PTP1; SGD:S000002389 <newline> cytosol ; GO:0005829 | inferred from direct assay	Ptpmeg	PTPN4	10
px	plexus	FBgn0003175	imaginal disc-derived wing vein morphogenesis ; GO:0008586 | traceable author statement <newline> inter-male aggressive behavior ; GO:0002121 | inferred from mutant phenotype <newline> imaginal disc-derived wing vein morphogenesis ; GO:0008586 | inferred from mutant phenotype	-	nucleoplasm ; GO:0005654 | non-traceable author statement <newline> nuclear matrix ; GO:0016363 | inferred from direct assay	px		0
Rbcn-3A	Rabconnectin-3A	FBgn0023458	open tracheal system development ; GO:0007424 | inferred from mutant phenotype <newline> vacuolar acidification ; GO:0007035 | inferred from mutant phenotype <newline> regulation of Notch signaling pathway ; GO:0008593 | inferred from mutant phenotype	-	-	Rbcn-3A	DMXL2	8
sbb	scribbler	FBgn0010575	axon target recognition ; GO:0007412 | inferred from mutant phenotype <newline> axon guidance ; GO:0007411 | inferred from mutant phenotype <newline> larval locomotory behavior ; GO:0008345 | inferred from mutant phenotype <newline> axon guidance ; GO:0007411 | non-traceable author statement <newline> negative -from RNA polymerase II promoter ; GO:0000122 | non-traceable author statement <newline…	sequence-specific DNA binding -factor activity ; GO:0003700 | non-traceable author statement <newline> -corepressor activity ; GO:0003714 | inferred from direct assay <newline> metal ion binding ; GO:0046872 | inferred from electronic annotation with InterPro:IPR007087	nucleus ; GO:0005634 | inferred from direct assay <newline> nucleus ; GO:0005634 | non-traceable author statement	sbb	ZNF609	5
Snap25	Synaptosomal-associated protein 25kDa	FBgn0011288	neurotransmitter secretion ; GO:0007269 | non-traceable author statement <newline> vesicle-mediated transport ; GO:0016192 | non-traceable author statement <newline> Golgi to plasma membrane transport ; GO:0006893 | inferred from sequence or structural similarity <newline> synaptic vesicle docking ; GO:0016081 | non-traceable author statement <newline> synaptic transmission ; GO:0007268 | non-tra…	SNAP receptor activity ; GO:0005484 | inferred from sequence or structural similarity <newline> SNAP receptor activity ; GO:0005484 | non-traceable author statement <newline> SNARE binding ; GO:0000149 | inferred from physical interaction with nSyb, Syx1A <newline> SNAP receptor activity ; GO:0005484 | inferred from direct assay <newline> protein binding ; GO:0005515 | inferred from physical inte…	plasma membrane ; GO:0005886 | non-traceable author statement <newline> synapse ; GO:0045202 | non-traceable author statement <newline> plasma membrane ; GO:0005886 | inferred from direct assay <newline> cytoplasm ; GO:0005737 | inferred from sequence or structural similarity with UniProtKB:P60879 <newline> membrane ; GO:0016020 | inferred from sequence or structural similarity with UniProtKB:P60…	Snap25	SNAP25	8
Taf1	TBP-associated factor 1	FBgn0010355	transcription initiation from RNA polymerase II promoter ; GO:0006367 | inferred from sequence or structural similarity with HGNC_gene:TAF1; HGNC:11535; OMIM:313650 AND inferred from sequence or structural similarity with SGD_LOCUS:TAF1; SGD:S0001039 <newline> protein complex assembly ; GO:0006461 | non-traceable author statement <newline> regulation of transcription, DNA-templated ; GO:0006355 |…	protein kinase activity ; GO:0004672 | non-traceable author statement <newline> DNA binding ; GO:0003677 | non-traceable author statement <newline> sequence-specific DNA binding ; GO:0043565 | inferred from direct assay <newline> RNA polymerase II core promoter sequence-specific DNA binding -factor activity involved in preinitiation complex assembly ; GO:0001075 | contributes_to inferred from dir…	-factor TFIID complex ; GO:0005669 | inferred from sequence or structural similarity with HGNC_gene:TAF1; HGNC:11535; OMIM:313650 AND inferred from sequence or structural similarity with SGD_LOCUS:TAF1; SGD:S0001039 <newline> -factor TFIID complex ; GO:0005669 | non-traceable author statement <newline> nucleus ; GO:0005634 | non-traceable author statement <newline> -factor TFIID complex ; GO:0005…	Taf1	TAF1	8
Ten-a	Tenascin accessory	FBgn0267001	central complex development ; GO:0048036 | inferred from mutant phenotype <newline> synaptic growth at neuromuscular junction ; GO:0051124 | inferred from mutant phenotype <newline> synaptic target attraction ; GO:0016200 | inferred from mutant phenotype <newline> synaptic target recognition ; GO:0008039 | inferred from mutant phenotype <newline> cell adhesion ; GO:0007155 | inferred from sequenc…	catalytic activity ; GO:0003824 | inferred from electronic annotation with InterPro:IPR011041	presynaptic membrane ; GO:0042734 | inferred from direct assay <newline> neuromuscular junction ; GO:0031594 | inferred from direct assay <newline> proteinaceous extracellular matrix ; GO:0005578 | inferred from sequence or structural similarity <newline> plasma membrane ; GO:0005886 | non-traceable author statement <newline> extracellular region ; GO:0005576 | inferred from sequence or structura…	Ten-a	TENM4	6
Trc8	TRC8 ortholog	FBgn0039668	negative regulation of growth ; GO:0045926 | inferred from mutant phenotype <newline> ventral midline development ; GO:0007418 | inferred from mutant phenotype <newline> protein ubiquitination ; GO:0016567 | inferred from sequence or structural similarity with HGNC_gene:RNF139; HGNC:17023	protein binding ; GO:0005515 | inferred from physical interaction with UniProtKB:Q9XZ58 inferred from physical interaction with UniProtKB:Q9V3C1 <newline> zinc ion binding ; GO:0008270 | inferred from electronic annotation with InterPro:IPR001841 <newline> zinc ion binding ; GO:0008270 | inferred from sequence model <newline> ubiquitin-protein transferase activity ; GO:0004842 | inferred from seq…	endoplasmic reticulum ; GO:0005783 | inferred from direct assay	Trc8	RNF139	9
Usp12-46	Ubiquitin-specific protease 12/46 ortholog	FBgn0039025	ubiquitin-dependent protein catabolic process ; GO:0006511 | inferred from electronic annotation with InterPro:IPR001394, InterPro:IPR018200 <newline> protein deubiquitination ; GO:0016579 | inferred from sequence or structural similarity with HGNC_gene:USP12; HGNC:20485 <newline> negative regulation of Notch signaling pathway ; GO:0045746 | inferred from genetic interaction with N inferred from …	ubiquitin-specific protease activity ; GO:0004843 | inferred from sequence or structural similarity with HGNC_gene:USP12; HGNC:20485	-	Usp12-46
vir-1	virus-induced RNA 1	FBgn0043841	defense response to virus ; GO:0051607 | inferred from expression pattern	-	-	vir-1
