# Supplementary material for: The Genetic Basis for Variation in Sensitivity to Lead Toxicity in Drosophila melanogaster
Source: Environ Health Perspect. 2016 Feb 9;124(7):1062–70. doi: 10.1289/ehp.1510513 (PMC4937873; doi:10.1289/ehp.1510513)
Supplement: (280 KB) ZIP [file ehp.1510513.s002.acco.zip › Supplemental Code and Data Zip File/Excel File S9.xlsx]

## Sheet: Excel File S9
Excel File S9: GO enrichment analysis using default DAVID settings at level 4.
Annotation Cluster 1	Enrichment Score: 26.107
Category	Term	Count	%	PValue	Genes	List Total	Pop Hits	Pop Total	Fold Enrichment	Bonferroni	Benjamini	FDR
GOTERM_BP_4	GO:0048707~instar larval or pupal morphogenesis	35	53.0303	5.14668e-29	DSH, HH, SBB, BS, FZ, N, MIRR, MOE, RAS85D, DPP, S, HTH, RAC1, NMO, ROK, IF, ARA, RPR, EGFR, SGG, AKAP200, MEW, CT, RHO1, SQH, OS, MAM, PTPMEG, BAB1, TOW, BRM, SMO, SNR1, PX, RHO	66	347	7589	11.5979	3.39681e-26	3.39681e-26	7.70036e-26
GOTERM_BP_4	GO:0009887~organ morphogenesis	43	65.1515	5.93644e-29	HH, ABD-B, DSH, SBB, BS, FZ, N, FRA, MIRR, MOE, ABD-A, SHG, RAS85D, DPP, HTH, SLI, S, RAC1, SCR, NMO, STAN, ROK, IF, ARA, EGFR, SGG, MEW, CT, RHO1, SQH, PBL, OS, MAM, NETB, BAB1, KRN, BRM, TOW, SMO, LKB1, PX, SNR1, RHO	66	673	7589	7.34673	3.91805e-26	1.95902e-26	8.88198e-26
GOTERM_BP_4	GO:0009886~post-embryonic morphogenesis	35	53.0303	9.25204e-29	DSH, HH, SBB, BS, FZ, N, MIRR, MOE, RAS85D, DPP, S, HTH, RAC1, NMO, ROK, IF, ARA, RPR, EGFR, SGG, AKAP200, MEW, CT, RHO1, SQH, OS, MAM, PTPMEG, BAB1, TOW, BRM, SMO, SNR1, PX, RHO	66	353	7589	11.4008	6.10635e-26	2.03545e-26	1.38427e-25
GOTERM_BP_4	GO:0007552~metamorphosis	35	53.0303	2.1853e-28	DSH, HH, SBB, BS, FZ, N, MIRR, MOE, RAS85D, DPP, S, HTH, RAC1, NMO, ROK, IF, ARA, RPR, EGFR, SGG, AKAP200, MEW, CT, RHO1, SQH, OS, MAM, PTPMEG, BAB1, TOW, BRM, SMO, SNR1, PX, RHO	66	362	7589	11.1173	1.4423e-25	3.60575e-26	3.26961e-25
GOTERM_BP_4	GO:0048563~post-embryonic organ morphogenesis	32	48.4848	1.2108e-27	DSH, HH, SBB, BS, FZ, N, MIRR, MOE, RAS85D, DPP, S, HTH, RAC1, NMO, ROK, IF, ARA, EGFR, SGG, MEW, CT, RHO1, SQH, OS, MAM, BAB1, TOW, BRM, SMO, SNR1, PX, RHO	66	284	7589	12.956	7.9913e-25	1.59826e-25	1.81158e-24
GOTERM_BP_4	GO:0007560~imaginal disc morphogenesis	32	48.4848	1.2108e-27	DSH, HH, SBB, BS, FZ, N, MIRR, MOE, RAS85D, DPP, S, HTH, RAC1, NMO, ROK, IF, ARA, EGFR, SGG, MEW, CT, RHO1, SQH, OS, MAM, BAB1, TOW, BRM, SMO, SNR1, PX, RHO	66	284	7589	12.956	7.9913e-25	1.59826e-25	1.81158e-24
GOTERM_BP_4	GO:0048569~post-embryonic organ development	32	48.4848	4.92931e-27	DSH, HH, SBB, BS, FZ, N, MIRR, MOE, RAS85D, DPP, S, HTH, RAC1, NMO, ROK, IF, ARA, EGFR, SGG, MEW, CT, RHO1, SQH, OS, MAM, BAB1, TOW, BRM, SMO, SNR1, PX, RHO	66	297	7589	12.3889	3.25334e-24	5.42224e-25	7.37514e-24
GOTERM_BP_4	GO:0002165~instar larval or pupal development	35	53.0303	2.84568e-26	DSH, HH, SBB, BS, FZ, N, MIRR, MOE, RAS85D, DPP, S, HTH, RAC1, NMO, ROK, IF, ARA, RPR, EGFR, SGG, AKAP200, MEW, CT, RHO1, SQH, OS, MAM, PTPMEG, BAB1, TOW, BRM, SMO, SNR1, PX, RHO	66	418	7589	9.62792	1.87815e-23	2.68307e-24	4.25765e-23
GOTERM_BP_4	GO:0035120~post-embryonic appendage morphogenesis	29	43.9394	3.66364e-26	DSH, HH, SBB, BS, FZ, N, MIRR, RAS85D, DPP, S, HTH, RAC1, NMO, ROK, IF, ARA, EGFR, SGG, MEW, CT, RHO1, SQH, MAM, BAB1, TOW, BRM, SNR1, PX, RHO	66	229	7589	14.5614	2.418e-23	3.0225e-24	5.48146e-23
GOTERM_BP_4	GO:0035114~imaginal disc-derived appendage morphogenesis	29	43.9394	1.24261e-25	DSH, HH, SBB, BS, FZ, N, MIRR, RAS85D, DPP, S, HTH, RAC1, NMO, ROK, IF, ARA, EGFR, SGG, MEW, CT, RHO1, SQH, MAM, BAB1, TOW, BRM, SNR1, PX, RHO	66	239	7589	13.9521	8.2012e-23	9.11244e-24	1.85916e-22
GOTERM_BP_4	GO:0035107~appendage morphogenesis	29	43.9394	1.77285e-25	DSH, HH, SBB, BS, FZ, N, MIRR, RAS85D, DPP, S, HTH, RAC1, NMO, ROK, IF, ARA, EGFR, SGG, MEW, CT, RHO1, SQH, MAM, BAB1, TOW, BRM, SNR1, PX, RHO	66	242	7589	13.7792	1.17008e-22	1.17008e-23	2.6525e-22
GOTERM_BP_4	GO:0048737~imaginal disc-derived appendage development	29	43.9394	1.99364e-25	DSH, HH, SBB, BS, FZ, N, MIRR, RAS85D, DPP, S, HTH, RAC1, NMO, ROK, IF, ARA, EGFR, SGG, MEW, CT, RHO1, SQH, MAM, BAB1, TOW, BRM, SNR1, PX, RHO	66	243	7589	13.7225	1.3158e-22	1.19618e-23	2.98285e-22
GOTERM_BP_4	GO:0007444~imaginal disc development	34	51.5152	3.50558e-25	ABD-B, DSH, HH, SBB, BS, FZ, N, MIRR, MOE, ABD-A, RAS85D, DPP, S, HTH, RAC1, NMO, ROK, IF, ARA, EGFR, SGG, MEW, CT, RHO1, SQH, OS, MAM, BAB1, TOW, BRM, SMO, SNR1, PX, RHO	66	412	7589	9.48904	2.31368e-22	1.92807e-23	5.24498e-22
GOTERM_BP_4	GO:0048513~organ development	47	71.2121	4.47826e-24	HH, DSH, ABD-B, SBB, BS, FZ, N, FRA, MIRR, MOE, ABD-A, SHG, RAS85D, DPP, HTH, SLI, S, RAC1, SCR, NMO, STAN, ROK, IF, ARA, RPR, EGFR, SGG, AKAP200, MEW, CT, RHO1, SQH, PBL, OS, MAM, PTPMEG, NETB, BAB1, KRN, BRM, TOW, SMO, AB, LKB1, PX, SNR1, RHO	66	1144	7589	4.72403	2.95565e-21	2.11118e-22	6.70028e-21
Annotation Cluster 2	Enrichment Score: 16.121
Category	Term	Count	%	PValue	Genes	List Total	Pop Hits	Pop Total	Fold Enrichment	Bonferroni	Benjamini	FDR
GOTERM_BP_4	GO:0000902~cell morphogenesis	34	51.5152	3.41632e-24	DSH, HH, SBB, FZ, TM1, N, MIRR, MOE, FRA, FZ4, SHG, RAS85D, SLI, RAC1, NMO, STAN, ROK, IF, ARA, EGFR, MEW, CT, RHO1, PTPMEG, NETB, KRN, BRM, GRO, AB, LKB1, NEDD4, SNR1, FS(1)YB, RHO	66	442	7589	8.84499	2.25477e-21	1.73444e-22	5.11144e-21
GOTERM_BP_4	GO:0048468~cell development	41	62.1212	1.28083e-23	CAPU, HH, DSH, SBB, FZ, TM1, N, FRA, MIRR, MOE, ABD-A, SHG, RAS85D, DPP, SLI, S, RAC1, STAN, ROK, IF, RPR, EGFR, SGG, MEW, CT, RHO1, SQH, OS, MAM, PTPMEG, NETB, KRN, BRM, GRO, SMO, AB, LKB1, NEDD4, SNR1, FS(1)YB, RHO	66	796	7589	5.92259	8.45345e-21	5.63563e-22	1.91635e-20
GOTERM_BP_4	GO:0007399~nervous system development	39	59.0909	2.1052e-23	CPO, HH, DSH, SBB, FZ, TM1, N, FRA, MIRR, MOE, ABD-A, SHG, RAS85D, HTH, SLI, S, RAC1, AGO1, STAN, ROK, IF, RPR, EGFR, SGG, MEW, CT, RHO1, PBL, MAM, PTPMEG, NETB, BRM, GRO, AB, LKB1, NEDD4, SNR1, IMD, RHO	66	699	7589	6.41546	1.38943e-20	8.68395e-22	3.14976e-20
GOTERM_BP_4	GO:0032989~cellular component morphogenesis	35	53.0303	3.54984e-23	DSH, HH, SBB, FZ, TM1, N, MIRR, MOE, FRA, FZ4, SHG, RAS85D, DPP, SLI, RAC1, NMO, STAN, ROK, IF, ARA, EGFR, MEW, CT, RHO1, PTPMEG, NETB, KRN, BRM, GRO, AB, LKB1, NEDD4, SNR1, FS(1)YB, RHO	66	518	7589	7.76925	2.34289e-20	1.37817e-21	5.3112e-20
GOTERM_BP_4	GO:0022008~neurogenesis	32	48.4848	3.58079e-20	DSH, HH, SBB, FZ, TM1, N, MOE, FRA, ABD-A, SHG, RAS85D, S, SLI, HTH, RAC1, STAN, ROK, IF, EGFR, MEW, CT, RHO1, PBL, PTPMEG, NETB, BRM, GRO, AB, LKB1, NEDD4, SNR1, RHO	66	499	7589	7.37378	2.36332e-17	1.18166e-18	5.35751e-17
GOTERM_BP_4	GO:0030182~neuron differentiation	28	42.4242	4.94123e-18	DSH, HH, SBB, FZ, TM1, N, MOE, FRA, SHG, RAS85D, S, SLI, HTH, RAC1, STAN, IF, EGFR, MEW, CT, RHO1, PTPMEG, NETB, BRM, GRO, AB, NEDD4, SNR1, RHO	66	409	7589	7.87182	3.26121e-15	1.48237e-16	7.39298e-15
GOTERM_BP_4	GO:0000904~cell morphogenesis involved in differentiation	24	36.3636	1.37368e-16	DSH, HH, SBB, MEW, CT, RHO1, FZ, TM1, N, FRA, PTPMEG, NETB, SHG, BRM, GRO, AB, NEDD4, SLI, RAC1, STAN, SNR1, FS(1)YB, IF, RHO	66	303	7589	9.10771	7.32747e-14	2.88658e-15	1.66533e-13
GOTERM_BP_4	GO:0048666~neuron development	25	37.8788	2.11789e-16	HH, DSH, SBB, MEW, CT, RHO1, FZ, TM1, N, FRA, MOE, PTPMEG, NETB, SHG, BRM, GRO, AB, NEDD4, SLI, S, RAC1, STAN, SNR1, IF, RHO	66	347	7589	8.28421	1.46549e-13	5.66214e-15	3.33067e-13
GOTERM_BP_4	GO:0048812~neuron projection morphogenesis	23	34.8485	5.6064e-16	DSH, HH, SBB, MEW, CT, RHO1, FZ, TM1, N, FRA, PTPMEG, NETB, SHG, BRM, GRO, AB, NEDD4, SLI, RAC1, STAN, SNR1, IF, RHO	66	286	7589	9.24703	3.66374e-13	1.31006e-14	8.32667e-13
GOTERM_BP_4	GO:0048858~cell projection morphogenesis	23	34.8485	6.38253e-15	DSH, HH, SBB, MEW, CT, RHO1, FZ, TM1, N, FRA, PTPMEG, NETB, SHG, BRM, GRO, AB, NEDD4, SLI, RAC1, STAN, SNR1, IF, RHO	66	320	7589	8.26454	4.17666e-12	1.22791e-13	9.4702e-12
GOTERM_BP_4	GO:0032990~cell part morphogenesis	23	34.8485	1.29977e-14	DSH, HH, SBB, MEW, CT, RHO1, FZ, TM1, N, FRA, PTPMEG, NETB, SHG, BRM, GRO, AB, NEDD4, SLI, RAC1, STAN, SNR1, IF, RHO	66	331	7589	7.98988	8.57314e-12	2.31704e-13	1.944e-11
GOTERM_BP_4	GO:0007411~axon guidance	14	21.2121	8.18407e-11	SBB, MEW, RHO1, N, FRA, PTPMEG, NETB, SHG, AB, NEDD4, SLI, RAC1, STAN, IF	66	136	7589	11.8367	5.40149e-08	9.15507e-10	1.22449e-07
GOTERM_BP_4	GO:0016358~dendrite development	10	15.1515	5.59822e-07	BRM, GRO, AB, CT, RHO1, RAC1, TM1, STAN, FRA, SNR1	66	117	7589	9.82776	0.000369414	4.0161e-06	0.000837591
GOTERM_BP_4	GO:0048813~dendrite morphogenesis	10	15.1515	5.59822e-07	BRM, GRO, AB, CT, RHO1, RAC1, TM1, STAN, FRA, SNR1	66	117	7589	9.82776	0.000369414	4.0161e-06	0.000837591
Annotation Cluster 3	Enrichment Score: 13.213
Category	Term	Count	%	PValue	Genes	List Total	Pop Hits	Pop Total	Fold Enrichment	Bonferroni	Benjamini	FDR
GOTERM_BP_4	GO:0009888~tissue development	32	48.4848	1.10584e-21	ABD-B, DSH, HH, BS, FZ, N, MIRR, MOE, ABD-A, SHG, RAS85D, DPP, S, SLI, RAC1, NMO, STAN, ROK, ARA, RPR, EGFR, SGG, AKAP200, RHO1, SQH, PBL, MAM, PTPMEG, KRN, TOW, LKB1, SNR1	66	444	7589	8.2872	7.29851e-19	4.05473e-20	1.65453e-18
GOTERM_BP_4	GO:0048729~tissue morphogenesis	25	37.8788	7.57951e-20	DSH, HH, BS, FZ, N, MIRR, MOE, ABD-A, SHG, RAS85D, DPP, SLI, RAC1, NMO, STAN, ROK, EGFR, ARA, SQH, RHO1, PBL, MAM, KRN, TOW, LKB1	66	247	7589	11.6381	5.00248e-17	2.38213e-18	1.13403e-16
GOTERM_BP_4	GO:0001736~establishment of planar polarity	15	22.7273	4.19207e-17	EGFR, ARA, DSH, SQH, RHO1, FZ, N, MIRR, SHG, KRN, TOW, RAC1, NMO, STAN, ROK	66	61	7589	28.275	2.76676e-14	1.20294e-15	6.27209e-14
GOTERM_BP_4	GO:0007164~establishment of tissue polarity	15	22.7273	5.37807e-17	EGFR, ARA, DSH, SQH, RHO1, FZ, N, MIRR, SHG, KRN, TOW, RAC1, NMO, STAN, ROK	66	62	7589	27.8189	3.54953e-14	1.47897e-15	8.04657e-14
GOTERM_BP_4	GO:0007163~establishment or maintenance of cell polarity	17	25.7576	3.69835e-16	EGFR, ARA, DSH, RHO1, FZ, N, MIRR, MOE, FZ4, KRN, SHG, RAS85D, LKB1, RAC1, NMO, STAN, ROK	66	109	7589	17.9334	2.19824e-13	8.10463e-15	4.996e-13
GOTERM_BP_4	GO:0002009~morphogenesis of an epithelium	21	31.8182	1.08202e-15	EGFR, ARA, DSH, HH, BS, RHO1, SQH, FZ, N, MIRR, MOE, KRN, SHG, RAS85D, TOW, DPP, LKB1, RAC1, NMO, STAN, ROK	66	225	7589	10.7319	7.32747e-13	2.36478e-14	1.66533e-12
GOTERM_BP_4	GO:0060429~epithelium development	21	31.8182	2.37482e-15	EGFR, ARA, DSH, HH, BS, RHO1, SQH, FZ, N, MIRR, MOE, KRN, SHG, RAS85D, TOW, DPP, LKB1, RAC1, NMO, STAN, ROK	66	235	7589	10.2752	1.53877e-12	4.80727e-14	3.4861e-12
GOTERM_BP_4	GO:0030707~ovarian follicle cell development	20	30.303	2.55768e-15	EGFR, SGG, CAPU, DSH, HH, CT, SQH, OS, N, MIRR, KRN, SHG, RAS85D, SMO, AB, DPP, LKB1, RAC1, FS(1)YB, RHO	66	204	7589	11.273	1.68532e-12	5.10703e-14	3.81917e-12
GOTERM_BP_4	GO:0007423~sensory organ development	25	37.8788	1.00969e-14	ARA, EGFR, SGG, HH, DSH, CT, RHO1, FZ, N, MOE, MAM, MIRR, SHG, KRN, RAS85D, SMO, DPP, AB, HTH, S, RAC1, SCR, NMO, STAN, ROK	66	410	7589	7.01127	6.668e-12	1.85185e-13	1.51212e-11
GOTERM_BP_4	GO:0048592~eye morphogenesis	20	30.303	4.18943e-13	EGFR, ARA, DSH, HH, RHO1, FZ, N, MIRR, MOE, KRN, SHG, RAS85D, SMO, DPP, S, HTH, RAC1, NMO, STAN, ROK	66	269	7589	8.54906	2.76539e-10	6.14531e-12	6.26899e-10
GOTERM_BP_4	GO:0016318~ommatidial rotation	9	13.6364	1.79163e-11	EGFR, DSH, RHO1, FZ, NMO, STAN, ROK, KRN, SHG	66	25	7589	41.3945	1.18248e-08	2.11157e-10	2.68061e-08
GOTERM_BP_4	GO:0001700~embryonic development via the syncytial blastoderm	15	22.7273	2.25062e-09	EGFR, RPR, DSH, SQH, RHO1, OS, N, MIRR, SHG, RAS85D, DPP, LKB1, RAC1, SNR1, ROK	66	214	7589	8.05969	1.48541e-06	2.25062e-08	3.36733e-06
GOTERM_BP_4	GO:0009792~embryonic development ending in birth or egg hatching	15	22.7273	4.08014e-09	EGFR, RPR, DSH, SQH, RHO1, OS, N, MIRR, SHG, RAS85D, DPP, LKB1, RAC1, SNR1, ROK	66	224	7589	7.69988	2.69289e-06	3.96014e-08	6.10463e-06
GOTERM_BP_4	GO:0007297~ovarian follicle cell migration	9	13.6364	2.7209e-07	EGFR, RAS85D, AB, SQH, RAC1, OS, N, KRN, SHG	66	78	7589	13.2675	0.000179564	2.08813e-06	0.000407096
GOTERM_BP_4	GO:0016331~morphogenesis of embryonic epithelium	9	13.6364	7.352e-06	EGFR, RAS85D, DSH, DPP, LKB1, RHO1, RAC1, N, ROK	66	120	7589	8.62386	0.00484058	4.18296e-05	0.0109994
Annotation Cluster 4	Enrichment Score: 12.68
Category	Term	Count	%	PValue	Genes	List Total	Pop Hits	Pop Total	Fold Enrichment	Bonferroni	Benjamini	FDR
GOTERM_BP_4	GO:0048732~gland development	19	28.7879	7.29671e-16	EGFR, RPR, DSH, ABD-B, AKAP200, MEW, FZ, N, FRA, PTPMEG, NETB, SHG, DPP, SLI, HTH, RAC1, SCR, IF, RHO	66	163	7589	13.4031	5.12923e-13	1.76525e-14	1.16573e-12
GOTERM_BP_4	GO:0035272~exocrine system development	17	25.7576	2.0251e-14	EGFR, RPR, DSH, ABD-B, AKAP200, MEW, FZ, FRA, PTPMEG, NETB, SHG, SLI, HTH, SCR, RAC1, IF, RHO	66	139	7589	14.0629	1.3336e-11	3.50941e-13	3.02314e-11
GOTERM_BP_4	GO:0048859~formation of anatomical boundary	12	18.1818	4.61966e-14	ARA, MEW, CT, HTH, SLI, SCR, FZ, N, MIRR, FRA, NETB, RHO	66	44	7589	31.3595	3.04823e-11	7.62057e-13	6.91003e-11
GOTERM_BP_4	GO:0010160~formation of organ boundary	10	15.1515	1.87499e-11	MEW, CT, HTH, SLI, SCR, FZ, N, FRA, NETB, RHO	66	38	7589	30.2592	1.23749e-08	2.17104e-10	2.80532e-08
GOTERM_BP_4	GO:0048645~organ formation	10	15.1515	3.10339e-11	MEW, CT, HTH, SLI, SCR, FZ, N, FRA, NETB, RHO	66	40	7589	28.7462	2.04824e-08	3.53145e-10	4.64324e-08
Annotation Cluster 5	Enrichment Score: 8.68
Category	Term	Count	%	PValue	Genes	List Total	Pop Hits	Pop Total	Fold Enrichment	Bonferroni	Benjamini	FDR
GOTERM_BP_4	GO:0003002~regionalization	32	48.4848	2.15436e-21	CAPU, ABD-B, DSH, HH, SBB, FZ, TM1, N, MOE, FRA, ABD-A, SHG, RAS85D, DPP, HTH, SLI, SCR, AGO1, NMO, STAN, ARA, EGFR, SGG, MEW, CT, OS, NETB, BRM, SMO, LKB1, SNR1, RHO	66	454	7589	8.10466	1.42188e-18	7.48356e-20	3.22331e-18
GOTERM_BP_4	GO:0007350~blastoderm segmentation	20	30.303	8.93218e-15	EGFR, SGG, CAPU, ABD-B, DSH, HH, TM1, OS, N, MOE, ABD-A, SHG, RAS85D, SMO, DPP, LKB1, HTH, SCR, AGO1, STAN	66	218	7589	10.5491	5.86198e-12	1.67533e-13	1.32894e-11
GOTERM_BP_4	GO:0009880~embryonic pattern specification	20	30.303	2.60966e-14	EGFR, SGG, CAPU, ABD-B, DSH, HH, TM1, OS, N, MOE, ABD-A, SHG, RAS85D, SMO, DPP, LKB1, HTH, SCR, AGO1, STAN	66	231	7589	9.9554	1.72196e-11	4.41536e-13	3.90354e-11
GOTERM_BP_4	GO:0035282~segmentation	20	30.303	2.26256e-13	EGFR, SGG, CAPU, ABD-B, DSH, HH, TM1, OS, N, MOE, ABD-A, SHG, RAS85D, SMO, DPP, LKB1, HTH, SCR, AGO1, STAN	66	260	7589	8.84499	1.49334e-10	3.39395e-12	3.38529e-10
GOTERM_BP_4	GO:0009952~anterior/posterior pattern formation	13	19.697	1.55634e-08	EGFR, RAS85D, SMO, CAPU, HH, ABD-B, DPP, LKB1, TM1, N, MOE, ABD-A, SHG	66	170	7589	8.79296	1.02718e-05	1.36958e-07	2.32857e-05
GOTERM_BP_4	GO:0007351~tripartite regional subdivision	11	16.6667	2.49353e-07	EGFR, RAS85D, CAPU, HH, ABD-B, DPP, LKB1, TM1, N, MOE, SHG	66	140	7589	9.03452	0.00016456	1.93615e-06	0.000373077
GOTERM_BP_4	GO:0000578~embryonic axis specification	11	16.6667	3.46548e-07	EGFR, RAS85D, CAPU, HH, ABD-B, DPP, LKB1, TM1, N, MOE, SHG	66	145	7589	8.72299	0.000228696	2.56991e-06	0.000518498
GOTERM_BP_4	GO:0009948~anterior/posterior axis specification	11	16.6667	3.93892e-07	EGFR, RAS85D, CAPU, HH, ABD-B, DPP, LKB1, TM1, N, MOE, SHG	66	147	7589	8.60431	0.000259935	2.88854e-06	0.000589332
GOTERM_BP_4	GO:0007309~oocyte axis specification	10	15.1515	6.01995e-07	EGFR, RAS85D, CAPU, DPP, LKB1, TM1, N, MOE, ROK, SHG	66	118	7589	9.74448	0.000397238	4.27222e-06	0.00090069
GOTERM_BP_4	GO:0007308~oocyte construction	10	15.1515	7.45479e-07	EGFR, RAS85D, CAPU, DPP, LKB1, TM1, N, MOE, ROK, SHG	66	121	7589	9.50288	0.000491895	5.2342e-06	0.00111537
GOTERM_BP_4	GO:0007281~germ cell development	13	19.697	7.90836e-07	EGFR, HH, CAPU, TM1, OS, N, MOE, SHG, RAS85D, DPP, LKB1, FS(1)YB, ROK	66	243	7589	6.15145	0.000521816	5.49422e-06	0.00118323
GOTERM_BP_4	GO:0009798~axis specification	12	18.1818	8.76324e-07	EGFR, RAS85D, CAPU, HH, ABD-B, DPP, LKB1, TM1, N, MOE, ROK, SHG	66	201	7589	6.86477	0.000578207	5.9626e-06	0.00131113
GOTERM_BP_4	GO:0048599~oocyte development	10	15.1515	1.05078e-06	EGFR, RAS85D, CAPU, DPP, LKB1, TM1, N, MOE, ROK, SHG	66	126	7589	9.12578	0.000693277	7.0052e-06	0.00157215
GOTERM_BP_4	GO:0048469~cell maturation	10	15.1515	1.20025e-06	EGFR, RAS85D, CAPU, DPP, LKB1, TM1, N, MOE, ROK, SHG	66	128	7589	8.98319	0.000791851	7.84318e-06	0.00179577
GOTERM_BP_4	GO:0009994~oocyte differentiation	10	15.1515	2.25632e-06	EGFR, RAS85D, CAPU, DPP, LKB1, TM1, N, MOE, ROK, SHG	66	138	7589	8.33224	0.00148806	1.39174e-05	0.00337581
Annotation Cluster 6	Enrichment Score: 8.04
Category	Term	Count	%	PValue	Genes	List Total	Pop Hits	Pop Total	Fold Enrichment	Bonferroni	Benjamini	FDR
GOTERM_BP_4	GO:0016477~cell migration	18	27.2727	4.8278e-14	EGFR, HH, ABD-B, MEW, RHO1, SQH, PBL, OS, N, ABD-A, KRN, SHG, RAS85D, AB, DPP, SLI, RAC1, IF	66	175	7589	11.827	3.18745e-11	7.77378e-13	7.22533e-11
GOTERM_BP_4	GO:0048870~cell motility	18	27.2727	1.46047e-13	EGFR, HH, ABD-B, MEW, RHO1, SQH, PBL, OS, N, ABD-A, KRN, SHG, RAS85D, AB, DPP, SLI, RAC1, IF	66	187	7589	11.0681	9.63563e-11	2.24087e-12	2.18436e-10
GOTERM_BP_4	GO:0048565~gut development	13	19.697	6.59762e-13	EGFR, ABD-B, HH, DPP, MEW, CT, RHO1, SCR, PBL, OS, N, ABD-A, IF	66	73	7589	20.4768	4.35472e-10	9.0723e-12	9.87188e-10
GOTERM_BP_4	GO:0060541~respiratory system development	16	24.2424	1.61367e-12	EGFR, HH, ABD-B, BS, MEW, CT, RHO1, N, SHG, RAS85D, DPP, S, SLI, RAC1, IF, RHO	66	153	7589	12.0246	1.06505e-09	2.1301e-11	2.4144e-09
GOTERM_BP_4	GO:0048567~ectodermal gut morphogenesis	9	13.6364	3.75411e-09	EGFR, HH, DPP, MEW, CT, RHO1, PBL, OS, N	66	46	7589	22.497	2.47771e-06	3.69807e-08	5.61682e-06
GOTERM_BP_4	GO:0048547~gut morphogenesis	9	13.6364	4.49391e-09	EGFR, HH, DPP, MEW, CT, RHO1, PBL, OS, N	66	47	7589	22.0184	2.96597e-06	4.29852e-08	6.7237e-06
GOTERM_BP_4	GO:0055123~digestive system development	9	13.6364	5.3566e-09	EGFR, HH, DPP, MEW, CT, RHO1, PBL, OS, N	66	48	7589	21.5597	3.53535e-06	4.97937e-08	8.01444e-06
GOTERM_BP_4	GO:0048546~digestive tract morphogenesis	9	13.6364	5.3566e-09	EGFR, HH, DPP, MEW, CT, RHO1, PBL, OS, N	66	48	7589	21.5597	3.53535e-06	4.97937e-08	8.01444e-06
GOTERM_BP_4	GO:0007442~hindgut morphogenesis	7	10.6061	1.28618e-06	EGFR, HH, DPP, CT, RHO1, PBL, OS	66	42	7589	19.1641	0.000848518	8.32231e-06	0.00192434
GOTERM_BP_4	GO:0035277~spiracle morphogenesis, open tracheal system	5	7.57576	1.7251e-05	EGFR, HH, ABD-B, CT, RHO1	66	19	7589	30.2592	0.0113212	9.03592e-05	0.0258075
GOTERM_BP_4	GO:0048619~embryonic hindgut morphogenesis	5	7.57576	0.00014721	EGFR, DPP, CT, RHO1, PBL	66	32	7589	17.9664	0.0925943	0.000656309	0.220026
GOTERM_BP_4	GO:0007440~foregut morphogenesis	4	6.06061	0.000161344	HH, DPP, OS, N	66	13	7589	35.38	0.101021	0.000709718	0.241128
GOTERM_BP_4	GO:0007443~Malpighian tubule morphogenesis	4	6.06061	0.00151468	EGFR, CT, RHO1, PBL	66	27	7589	17.0348	0.632285	0.0055735	2.24243
Annotation Cluster 7	Enrichment Score: 7.69
Category	Term	Count	%	PValue	Genes	List Total	Pop Hits	Pop Total	Fold Enrichment	Bonferroni	Benjamini	FDR
GOTERM_BP_4	GO:0007474~imaginal disc-derived wing vein specification	9	13.6364	1.6624e-10	EGFR, ARA, BRM, HH, DPP, NMO, N, SNR1, RHO	66	32	7589	32.3395	1.09719e-07	1.79867e-09	2.48726e-07
GOTERM_BP_4	GO:0001708~cell fate specification	9	13.6364	4.36889e-08	EGFR, ARA, RAS85D, HH, DPP, BS, N, ABD-A, RHO	66	62	7589	16.6913	2.88343e-05	3.69675e-07	6.53665e-05
GOTERM_BP_4	GO:0009954~proximal/distal pattern formation	6	9.09091	1.17789e-06	EGFR, HH, DPP, HTH, N, RHO	66	23	7589	29.996	0.000777103	7.77402e-06	0.00176232
Annotation Cluster 8	Enrichment Score: 7.56
Category	Term	Count	%	PValue	Genes	List Total	Pop Hits	Pop Total	Fold Enrichment	Bonferroni	Benjamini	FDR
GOTERM_BP_4	GO:0009966~regulation of signal transduction	18	27.2727	2.18802e-10	SGG, HH, AKAP200, CT, PBL, OS, N, DX, KRN, GRO, LKB1, NEDD4, S, NMO, STAN, NORPA, RDGA, RHO	66	294	7589	7.03989	1.44409e-07	2.32918e-09	3.27367e-07
GOTERM_BP_4	GO:0010646~regulation of cell communication	18	27.2727	5.25749e-10	SGG, HH, AKAP200, CT, PBL, OS, N, DX, KRN, GRO, LKB1, NEDD4, S, NMO, STAN, NORPA, RDGA, RHO	66	311	7589	6.65507	3.46994e-07	5.33837e-09	7.86615e-07
GOTERM_BP_4	GO:0009968~negative regulation of signal transduction	9	13.6364	2.16567e-06	GRO, SGG, AKAP200, NEDD4, CT, NMO, STAN, N, DX	66	102	7589	10.1457	0.00142832	1.36127e-05	0.00324019
GOTERM_BP_4	GO:0010648~negative regulation of cell communication	9	13.6364	2.33231e-06	GRO, SGG, AKAP200, NEDD4, CT, NMO, STAN, N, DX	66	103	7589	10.0472	0.00153814	1.41222e-05	0.0034895
Annotation Cluster 9	Enrichment Score: 7.12
Category	Term	Count	%	PValue	Genes	List Total	Pop Hits	Pop Total	Fold Enrichment	Bonferroni	Benjamini	FDR
GOTERM_BP_4	GO:0045595~regulation of cell differentiation	17	25.7576	1.85406e-12	EGFR, SGG, NSF2, DSH, ABD-B, RHO1, PBL, N, MAM, SHG, RAS85D, SMO, DPP, RAC1, NORPA, ROK, FS(1)YB	66	185	7589	10.5662	1.22369e-09	2.39939e-11	2.77403e-09
GOTERM_BP_4	GO:0051093~negative regulation of developmental process	12	18.1818	4.73273e-10	EGFR, RAS85D, SMO, DSH, ABD-B, DPP, N, MAM, NORPA, FS(1)YB, BAB1, SHG	66	98	7589	14.0798	3.1236e-07	4.88063e-09	7.08103e-07
GOTERM_BP_4	GO:0019827~stem cell maintenance	8	12.1212	8.70687e-09	EGFR, SMO, DSH, DPP, N, MAM, FS(1)YB, SHG	66	33	7589	27.8751	5.74652e-06	7.9813e-08	1.30271e-05
GOTERM_BP_4	GO:0048863~stem cell differentiation	8	12.1212	1.08908e-08	EGFR, SMO, DSH, DPP, N, MAM, FS(1)YB, SHG	66	34	7589	27.0553	7.1879e-06	9.84648e-08	1.62946e-05
GOTERM_BP_4	GO:0048864~stem cell development	8	12.1212	1.08908e-08	EGFR, SMO, DSH, DPP, N, MAM, FS(1)YB, SHG	66	34	7589	27.0553	7.1879e-06	9.84648e-08	1.62946e-05
GOTERM_BP_4	GO:0045596~negative regulation of cell differentiation	9	13.6364	1.99768e-07	EGFR, SMO, DSH, ABD-B, DPP, N, MAM, FS(1)YB, SHG	66	75	7589	13.7982	0.000131838	1.5696e-06	0.000298888
GOTERM_BP_4	GO:0048139~female germ-line cyst encapsulation	3	4.54545	0.00250172	EGFR, N, SHG	66	9	7589	38.3283	0.808564	0.00899321	3.67836
GOTERM_BP_4	GO:0048138~germ-line cyst encapsulation	3	4.54545	0.00250172	EGFR, N, SHG	66	9	7589	38.3283	0.808564	0.00899321	3.67836
Annotation Cluster 10	Enrichment Score: 5.549
Category	Term	Count	%	PValue	Genes	List Total	Pop Hits	Pop Total	Fold Enrichment	Bonferroni	Benjamini	FDR
GOTERM_BP_4	GO:0007507~heart development	11	16.6667	2.37127e-10	RAS85D, SGG, HH, DSH, ABD-B, DPP, SLI, FZ, MAM, ABD-A, SHG	66	69	7589	18.3309	1.56504e-07	2.48419e-09	3.54785e-07
GOTERM_BP_4	GO:0007498~mesoderm development	10	15.1515	6.32395e-08	HH, ABD-B, DPP, S, SLI, PBL, N, MAM, ABD-A, SHG	66	91	7589	12.6357	4.17372e-05	5.2833e-07	9.46177e-05
GOTERM_BP_4	GO:0007369~gastrulation	9	13.6364	1.44609e-07	EGFR, RAS85D, DPP, RHO1, SLI, PBL, MAM, ABD-A, SHG	66	72	7589	14.3731	9.54375e-05	1.16393e-06	0.000216361
GOTERM_BP_4	GO:0001704~formation of primary germ layer	5	7.57576	0.000113639	DPP, SLI, PBL, MAM, ABD-A	66	30	7589	19.1641	0.0722622	0.00051715	0.16989
GOTERM_BP_4	GO:0001707~mesoderm formation	4	6.06061	0.00135463	SLI, PBL, MAM, ABD-A	66	26	7589	17.69	0.591253	0.00507039	2.00771
GOTERM_BP_4	GO:0048332~mesoderm morphogenesis	4	6.06061	0.00151468	SLI, PBL, MAM, ABD-A	66	27	7589	17.0348	0.632285	0.0055735	2.24243
Annotation Cluster 11	Enrichment Score: 5.07
Category	Term	Count	%	PValue	Genes	List Total	Pop Hits	Pop Total	Fold Enrichment	Bonferroni	Benjamini	FDR
GOTERM_BP_4	GO:0035309~wing and notum subfield formation	6	9.09091	2.98144e-08	EGFR, ARA, SGG, DSH, DPP, RHO	66	12	7589	57.4924	1.96773e-05	2.58914e-07	4.46077e-05
GOTERM_BP_4	GO:0009954~proximal/distal pattern formation	6	9.09091	1.17789e-06	EGFR, HH, DPP, HTH, N, RHO	66	23	7589	29.996	0.000777103	7.77402e-06	0.00176232
GOTERM_BP_4	GO:0046845~branched duct epithelial cell fate determination, open tracheal system	4	6.06061	4.85648e-05	EGFR, DPP, S, RHO	66	9	7589	51.1044	0.0315453	0.00023394	0.0726371
GOTERM_BP_4	GO:0008586~imaginal disc-derived wing vein morphogenesis	4	6.06061	0.0029693	EGFR, DPP, PX, RHO	66	34	7589	13.5276	0.859515	0.0105529	4.3517
Annotation Cluster 12	Enrichment Score: 5.07
Category	Term	Count	%	PValue	Genes	List Total	Pop Hits	Pop Total	Fold Enrichment	Bonferroni	Benjamini	FDR
GOTERM_BP_4	GO:0007398~ectoderm development	12	18.1818	7.89077e-12	TOW, HH, DSH, DPP, SQH, RHO1, RAC1, FZ, N, MAM, SNR1, ROK	66	68	7589	20.2914	5.20793e-09	9.46896e-11	1.18061e-08
GOTERM_BP_4	GO:0008544~epidermis development	9	13.6364	5.3566e-09	TOW, HH, DSH, SQH, RHO1, RAC1, FZ, SNR1, ROK	66	48	7589	21.5597	3.53535e-06	4.97937e-08	8.01444e-06
GOTERM_BP_4	GO:0035317~imaginal disc-derived wing hair organization	7	10.6061	2.88398e-07	TOW, DSH, SQH, RHO1, RAC1, FZ, ROK	66	33	7589	24.3907	0.000190325	2.18785e-06	0.000431495
GOTERM_BP_4	GO:0009913~epidermal cell differentiation	7	10.6061	4.97111e-07	TOW, DSH, SQH, RHO1, RAC1, FZ, ROK	66	36	7589	22.3582	0.00032804	3.60542e-06	0.000743766
GOTERM_BP_4	GO:0032970~regulation of actin filament-based process	5	7.57576	9.91224e-05	DSH, SQH, FZ, MOE, ROK	66	29	7589	19.825	0.0633298	0.000457406	0.148202
GOTERM_BP_4	GO:0032956~regulation of actin cytoskeleton organization	5	7.57576	9.91224e-05	DSH, SQH, FZ, MOE, ROK	66	29	7589	19.825	0.0633298	0.000457406	0.148202
GOTERM_BP_4	GO:0032231~regulation of actin filament bundle formation	3	4.54545	0.000215522	DSH, FZ, ROK	66	3	7589	114.985	0.132604	0.000941675	0.321975
GOTERM_BP_4	GO:0051493~regulation of cytoskeleton organization	5	7.57576	0.000839976	DSH, SQH, FZ, MOE, ROK	66	50	7589	11.4985	0.425708	0.00323812	1.24941
GOTERM_BP_4	GO:0045197~establishment or maintenance of epithelial cell apical/basal polarity	3	4.54545	0.0124269	DSH, FZ, MOE	66	20	7589	17.2477	0.99974	0.0406248	17.0634
GOTERM_BP_4	GO:0033043~regulation of organelle organization	5	7.57576	0.0139367	DSH, SQH, FZ, MOE, ROK	66	109	7589	5.27453	0.999905	0.0448205	18.9403
Annotation Cluster 13	Enrichment Score: 4.87
Category	Term	Count	%	PValue	Genes	List Total	Pop Hits	Pop Total	Fold Enrichment	Bonferroni	Benjamini	FDR
GOTERM_BP_4	GO:0009954~proximal/distal pattern formation	6	9.09091	1.17789e-06	EGFR, HH, DPP, HTH, N, RHO	66	23	7589	29.996	0.000777103	7.77402e-06	0.00176232
GOTERM_BP_4	GO:0007417~central nervous system development	11	16.6667	7.79129e-06	EGFR, RPR, HH, CT, HTH, RAC1, STAN, N, PTPMEG, RHO, SHG	66	204	7589	6.20016	0.00512907	4.39501e-05	0.0116565
GOTERM_BP_4	GO:0007420~brain development	7	10.6061	0.000259101	EGFR, HH, HTH, STAN, PTPMEG, RHO, SHG	66	105	7589	7.66566	0.157203	0.00110996	0.386962
Annotation Cluster 14	Enrichment Score: 4.83
Category	Term	Count	%	PValue	Genes	List Total	Pop Hits	Pop Total	Fold Enrichment	Bonferroni	Benjamini	FDR
GOTERM_BP_4	GO:0007548~sex differentiation	9	13.6364	3.35084e-08	HH, DSH, ABD-B, DPP, CT, SCR, ABD-A, BAB1, SHG	66	60	7589	17.2477	2.21153e-05	2.87215e-07	5.01346e-05
GOTERM_BP_4	GO:0008406~gonad development	7	10.6061	1.57745e-07	HH, DSH, ABD-B, CT, ABD-A, BAB1, SHG	66	30	7589	26.8298	0.000104106	1.25436e-06	0.000236015
GOTERM_BP_4	GO:0048608~reproductive structure development	7	10.6061	1.57745e-07	HH, DSH, ABD-B, CT, ABD-A, BAB1, SHG	66	30	7589	26.8298	0.000104106	1.25436e-06	0.000236015
GOTERM_BP_4	GO:0045137~development of primary sexual characteristics	7	10.6061	4.97111e-07	HH, DSH, ABD-B, CT, ABD-A, BAB1, SHG	66	36	7589	22.3582	0.00032804	3.60542e-06	0.000743766
GOTERM_BP_4	GO:0008354~germ cell migration	5	7.57576	0.000290756	HH, ABD-B, RHO1, ABD-A, SHG	66	38	7589	15.1296	0.174633	0.00123747	0.434142
GOTERM_BP_4	GO:0046545~development of primary female sexual characteristics	4	6.06061	0.000310163	DSH, ABD-B, CT, BAB1	66	16	7589	28.7462	0.185141	0.00131157	0.463057
GOTERM_BP_4	GO:0007280~pole cell migration	4	6.06061	0.000526927	HH, ABD-B, ABD-A, SHG	66	19	7589	24.2073	0.293805	0.00211887	0.785485
GOTERM_BP_4	GO:0046660~female sex differentiation	4	6.06061	0.000526927	DSH, ABD-B, CT, BAB1	66	19	7589	24.2073	0.293805	0.00211887	0.785485
GOTERM_BP_4	GO:0048070~regulation of pigmentation during development	3	4.54545	0.00310991	DSH, ABD-B, BAB1	66	10	7589	34.4955	0.872002	0.0109915	4.55332
Annotation Cluster 15	Enrichment Score: 4.72
Category	Term	Count	%	PValue	Genes	List Total	Pop Hits	Pop Total	Fold Enrichment	Bonferroni	Benjamini	FDR
GOTERM_BP_4	GO:0007281~germ cell development	13	19.697	7.90836e-07	EGFR, HH, CAPU, TM1, OS, N, MOE, SHG, RAS85D, DPP, LKB1, FS(1)YB, ROK	66	243	7589	6.15145	0.000521816	5.49422e-06	0.00118323
GOTERM_BP_4	GO:0042078~germ-line stem cell division	5	7.57576	8.60014e-05	HH, DPP, OS, FS(1)YB, SHG	66	28	7589	20.533	0.0551824	0.000405371	0.128597
GOTERM_BP_4	GO:0048103~somatic stem cell division	5	7.57576	9.91224e-05	HH, LKB1, OS, FS(1)YB, SHG	66	29	7589	19.825	0.0633298	0.000457406	0.148202
Annotation Cluster 16	Enrichment Score: 4.51
Category	Term	Count	%	PValue	Genes	List Total	Pop Hits	Pop Total	Fold Enrichment	Bonferroni	Benjamini	FDR
GOTERM_BP_4	GO:0035317~imaginal disc-derived wing hair organization	7	10.6061	2.88398e-07	TOW, DSH, SQH, RHO1, RAC1, FZ, ROK	66	33	7589	24.3907	0.000190325	2.18785e-06	0.000431495
GOTERM_BP_4	GO:0009913~epidermal cell differentiation	7	10.6061	4.97111e-07	TOW, DSH, SQH, RHO1, RAC1, FZ, ROK	66	36	7589	22.3582	0.00032804	3.60542e-06	0.000743766
GOTERM_BP_4	GO:0007392~initiation of dorsal closure	4	6.06061	0.000374328	DSH, DPP, RHO1, RAC1	66	17	7589	27.0553	0.218939	0.00156272	0.558601
GOTERM_BP_4	GO:0022604~regulation of cell morphogenesis	7	10.6061	0.00050891	DSH, DPP, RHO1, RAC1, PBL, ROK, IF	66	119	7589	6.76381	0.285352	0.00205902	0.758722
GOTERM_BP_4	GO:0030855~epithelial cell differentiation	4	6.06061	0.00106748	DSH, DPP, RHO1, FZ	66	24	7589	19.1641	0.50585	0.00401999	1.5853
Annotation Cluster 17	Enrichment Score: 4.09
Category	Term	Count	%	PValue	Genes	List Total	Pop Hits	Pop Total	Fold Enrichment	Bonferroni	Benjamini	FDR
GOTERM_BP_4	GO:0031323~regulation of cellular metabolic process	29	43.9394	1.29096e-08	ABD-B, HH, SBB, BS, N, MIRR, ABD-A, HTH, SCR, AGO1, ROK, ARA, RPR, TAF1, SGG, CT, MAM, BAB1, KRN, BRM, GRO, AB, DP1, NEDD4, PSC, SNR1, IMD, RDGA, RHO	66	1077	7589	3.09616	8.52033e-06	1.1514e-07	1.93152e-05
SP_PIR_KEYWORDS	nucleus	20	30.303	1.97362e-08	ARA, CPO, TAF1, ABD-B, DSH, HH, BS, CT, N, MIRR, MAM, NLE, ABD-A, BAB1, BRM, GRO, AB, PSC, HTH, SCR	65	869	12980	4.59591	2.11177e-06	7.03924e-07	2.21847e-05
SP_PIR_KEYWORDS	phosphoprotein	18	27.2727	2.60992e-07	EGFR, ARA, TAF1, SGG, DSH, BS, CT, SQH, N, DX, SHG, BRM, GRO, SMO, AB, PSC, SCR, STAN	65	815	12980	4.41038	2.79258e-05	4.65435e-06	0.000293371
GOTERM_BP_4	GO:0009889~regulation of biosynthetic process	24	36.3636	8.48812e-07	ARA, RPR, SGG, TAF1, ABD-B, HH, SBB, BS, CT, N, MIRR, MAM, ABD-A, BAB1, BRM, GRO, AB, DP1, PSC, HTH, SCR, AGO1, SNR1, IMD	66	914	7589	3.0193	0.00056006	5.83557e-06	0.00126997
GOTERM_BP_4	GO:0031326~regulation of cellular biosynthetic process	24	36.3636	8.48812e-07	ARA, RPR, SGG, TAF1, ABD-B, HH, SBB, BS, CT, N, MIRR, MAM, ABD-A, BAB1, BRM, GRO, AB, DP1, PSC, HTH, SCR, AGO1, SNR1, IMD	66	914	7589	3.0193	0.00056006	5.83557e-06	0.00126997
GOTERM_BP_4	GO:0010556~regulation of macromolecule biosynthetic process	23	34.8485	1.71752e-06	ARA, RPR, SGG, TAF1, ABD-B, HH, SBB, BS, CT, N, MIRR, MAM, ABD-A, BAB1, BRM, GRO, AB, DP1, PSC, HTH, SCR, AGO1, SNR1	66	877	7589	3.01557	0.00113292	1.08996e-05	0.00256969
GOTERM_BP_4	GO:0051252~regulation of RNA metabolic process	20	30.303	2.19086e-06	ARA, SGG, TAF1, HH, ABD-B, SBB, BS, CT, N, MIRR, MAM, ABD-A, BRM, GRO, AB, PSC, HTH, SCR, AGO1, SNR1	66	678	7589	3.39188	0.00144493	1.36411e-05	0.00327788
SP_PIR_KEYWORDS	dna-binding	12	18.1818	5.28894e-06	ARA, TAF1, ABD-B, AB, BS, PSC, CT, HTH, SCR, MIRR, ABD-A, BAB1	65	417	12980	5.74654	0.000565758	8.08421e-05	0.00594492
GOTERM_BP_4	GO:0060255~regulation of macromolecule metabolic process	25	37.8788	5.98144e-06	ABD-B, HH, SBB, BS, N, MIRR, ABD-A, HTH, SCR, AGO1, ROK, ARA, RPR, TAF1, SGG, CT, MAM, BAB1, BRM, GRO, AB, DP1, NEDD4, PSC, SNR1	66	1101	7589	2.61092	0.00393998	3.46289e-05	0.00894894
GOTERM_BP_4	GO:0080090~regulation of primary metabolic process	24	36.3636	1.07694e-05	ARA, RPR, SGG, TAF1, ABD-B, HH, SBB, BS, CT, N, MIRR, MAM, ABD-A, BAB1, BRM, GRO, AB, DP1, PSC, HTH, SCR, AGO1, SNR1, ROK	66	1058	7589	2.60835	0.00708265	5.82594e-05	0.0161118
GOTERM_BP_4	GO:0010468~regulation of gene expression	23	34.8485	1.2214e-05	ARA, RPR, SGG, TAF1, ABD-B, HH, SBB, BS, CT, N, MIRR, MAM, ABD-A, BAB1, BRM, GRO, AB, DP1, PSC, HTH, SCR, AGO1, SNR1	66	987	7589	2.67948	0.00802886	6.55366e-05	0.0182727
GOTERM_BP_4	GO:0019219~regulation of nucleobase, nucleoside, nucleotide and nucleic acid metabolic process	21	31.8182	3.15495e-05	ARA, SGG, TAF1, HH, ABD-B, SBB, BS, CT, N, MIRR, MAM, ABD-A, BAB1, BRM, GRO, AB, PSC, HTH, SCR, AGO1, SNR1	66	890	7589	2.71313	0.0206077	0.000156552	0.0471934
GOTERM_BP_4	GO:0051171~regulation of nitrogen compound metabolic process	21	31.8182	3.2603e-05	ARA, SGG, TAF1, HH, ABD-B, SBB, BS, CT, N, MIRR, MAM, ABD-A, BAB1, BRM, GRO, AB, PSC, HTH, SCR, AGO1, SNR1	66	892	7589	2.70704	0.0212885	0.000159383	0.048769
GOTERM_MF_4	GO:0043565~sequence-specific DNA binding	10	15.1515	7.08669e-05	ARA, TAF1, ABD-B, BS, DP1, CT, HTH, SCR, MIRR, ABD-A	57	230	7054	5.38063	0.00290143	0.00290143	0.0651976
SP_PIR_KEYWORDS	transcription regulation	10	15.1515	0.000109512	ARA, BRM, TAF1, GRO, AB, BS, CT, SCR, N, BAB1	65	387	12980	5.16001	0.01165	0.000976056	0.123029
SP_PIR_KEYWORDS	Transcription	9	13.6364	0.00066065	ARA, BRM, TAF1, GRO, AB, BS, CT, N, BAB1	65	393	12980	4.57311	0.0682707	0.00440981	0.740104
GOTERM_MF_4	GO:0003700~transcription factor activity	11	16.6667	0.000841539	ARA, ABD-B, SBB, AB, BS, CT, HTH, SCR, MIRR, ABD-A, BAB1	57	389	7054	3.49948	0.0339287	0.0114399	0.771774
GOTERM_CC_4	GO:0005634~nucleus	29	43.9394	0.0113177	CPO, ABD-B, DSH, HH, SBB, BS, N, MIRR, MOE, ABD-A, HTH, SCR, AGO1, ARA, TAF1, CT, PBL, MAM, NLE, BAB1, TOW, BRM, GRO, AB, DP1, LKB1, PSC, SNR1, PX	60	1757	5411	1.48851	0.593105	0.201324	11.3705
GOTERM_BP_4	GO:0006350~transcription	9	13.6364	0.0411068	ARA, BRM, TAF1, GRO, AB, BS, CT, N, BAB1	66	459	7589	2.2546	1	0.120374	46.6358
Annotation Cluster 18	Enrichment Score: 3.86
Category	Term	Count	%	PValue	Genes	List Total	Pop Hits	Pop Total	Fold Enrichment	Bonferroni	Benjamini	FDR
GOTERM_BP_4	GO:0001667~ameboidal cell migration	6	9.09091	6.64248e-06	HH, DPP, MEW, SLI, PBL, IF	66	32	7589	21.5597	0.00437445	3.81214e-05	0.00993789
GOTERM_BP_4	GO:0007426~tracheal outgrowth, open tracheal system	5	7.57576	2.62968e-05	RAS85D, MEW, SLI, RAC1, IF	66	21	7589	27.3773	0.0172064	0.000132481	0.0393376
GOTERM_BP_4	GO:0010631~epithelial cell migration	5	7.57576	9.91224e-05	HH, DPP, MEW, SLI, IF	66	29	7589	19.825	0.0633298	0.000457406	0.148202
SP_PIR_KEYWORDS	Secreted	5	7.57576	0.0205068	HH, DPP, SLI, ILP2, NETB	65	212	12980	4.70972	0.891068	0.0613793	20.7771
Annotation Cluster 19	Enrichment Score: 3.81
Category	Term	Count	%	PValue	Genes	List Total	Pop Hits	Pop Total	Fold Enrichment	Bonferroni	Benjamini	FDR
SP_PIR_KEYWORDS	dna-binding	12	18.1818	5.28894e-06	ARA, TAF1, ABD-B, AB, BS, PSC, CT, HTH, SCR, MIRR, ABD-A, BAB1	65	417	12980	5.74654	0.000565758	8.08421e-05	0.00594492
SP_PIR_KEYWORDS	Homeobox	7	10.6061	1.17738e-05	ARA, ABD-B, CT, HTH, SCR, MIRR, ABD-A	65	104	12980	13.4408	0.00125901	0.000139968	0.0132336
INTERPRO	IPR017970:Homeobox, conserved site	7	10.6061	1.72282e-05	ARA, ABD-B, CT, HTH, SCR, MIRR, ABD-A	59	97	10196	12.4711	0.00350842	0.00350842	0.0216616
INTERPRO	IPR001356:Homeobox	7	10.6061	2.29678e-05	ARA, ABD-B, CT, HTH, SCR, MIRR, ABD-A	59	102	10196	11.8598	0.00467453	0.00234	0.0288773
INTERPRO	IPR012287:Homeodomain-related	7	10.6061	2.85921e-05	ARA, ABD-B, CT, HTH, SCR, MIRR, ABD-A	59	106	10196	11.4122	0.00581589	0.0019424	0.0359474
GOTERM_MF_4	GO:0043565~sequence-specific DNA binding	10	15.1515	7.08669e-05	ARA, TAF1, ABD-B, BS, DP1, CT, HTH, SCR, MIRR, ABD-A	57	230	7054	5.38063	0.00290143	0.00290143	0.0651976
SMART	SM00389:HOX	7	10.6061	0.000642417	ARA, ABD-B, CT, HTH, SCR, MIRR, ABD-A	52	102	4824	6.36652	0.042142	0.042142	0.656927
GOTERM_MF_4	GO:0003700~transcription factor activity	11	16.6667	0.000841539	ARA, ABD-B, SBB, AB, BS, CT, HTH, SCR, MIRR, ABD-A, BAB1	57	389	7054	3.49948	0.0339287	0.0114399	0.771774
GOTERM_BP_4	GO:0007379~segment specification	4	6.06061	0.00658584	ABD-B, HTH, SCR, ABD-A	66	45	7589	10.2209	0.987235	0.0224577	9.41322
UP_SEQ_FEATURE	DNA-binding region:Homeobox	4	6.06061	0.0406551	ABD-B, CT, SCR, ABD-A	46	51	2975	5.07246	0.999997	0.654177	42.6833
Annotation Cluster 20	Enrichment Score: 3.78
Category	Term	Count	%	PValue	Genes	List Total	Pop Hits	Pop Total	Fold Enrichment	Bonferroni	Benjamini	FDR
GOTERM_BP_4	GO:0007445~determination of imaginal disc primordium	5	7.57576	9.90462e-07	EGFR, ABD-B, S, ABD-A, RHO	66	10	7589	57.4924	0.000653492	6.67044e-06	0.0014819
GOTERM_BP_4	GO:0001709~cell fate determination	9	13.6364	1.2553e-05	EGFR, DPP, S, CT, FZ, N, MAM, ABD-A, RHO	66	129	7589	8.0222	0.00825079	6.68124e-05	0.0187799
GOTERM_BP_4	GO:0046845~branched duct epithelial cell fate determination, open tracheal system	4	6.06061	4.85648e-05	EGFR, DPP, S, RHO	66	9	7589	51.1044	0.0315453	0.00023394	0.0726371
GOTERM_BP_4	GO:0048149~behavioral response to ethanol	3	4.54545	0.0124269	EGFR, S, RHO	66	20	7589	17.2477	0.99974	0.0406248	17.0634
GOTERM_BP_4	GO:0045471~response to ethanol	3	4.54545	0.0162772	EGFR, S, RHO	66	23	7589	14.998	0.99998	0.0514644	21.7719
Annotation Cluster 21	Enrichment Score: 3.71
Category	Term	Count	%	PValue	Genes	List Total	Pop Hits	Pop Total	Fold Enrichment	Bonferroni	Benjamini	FDR
GOTERM_BP_4	GO:0048522~positive regulation of cellular process	21	31.8182	5.17745e-13	ARA, RPR, TAF1, HH, OS, N, MIRR, MAM, ILP2, DX, KRN, BRM, RAS85D, DP1, LKB1, NEDD4, SLI, STAN, SNR1, IMD, RHO	66	311	7589	7.76425	3.4168e-10	7.26974e-12	7.74569e-10
GOTERM_BP_4	GO:0031325~positive regulation of cellular metabolic process	10	15.1515	8.89897e-06	ARA, BRM, TAF1, DP1, NEDD4, N, MIRR, MAM, SNR1, IMD	66	163	7589	7.05429	0.00585613	4.97729e-05	0.0133136
GOTERM_BP_4	GO:0009893~positive regulation of metabolic process	10	15.1515	9.82598e-06	ARA, BRM, TAF1, DP1, NEDD4, N, MIRR, MAM, SNR1, IMD	66	165	7589	6.96878	0.0064642	5.44958e-05	0.0147004
GOTERM_BP_4	GO:0010604~positive regulation of macromolecule metabolic process	9	13.6364	2.53111e-05	ARA, BRM, TAF1, DP1, NEDD4, N, MIRR, MAM, SNR1	66	142	7589	7.28777	0.0165668	0.000129492	0.0378633
GOTERM_BP_4	GO:0009891~positive regulation of biosynthetic process	9	13.6364	4.33271e-05	ARA, BRM, TAF1, DP1, N, MIRR, MAM, SNR1, IMD	66	153	7589	6.76381	0.0281915	0.000210246	0.0648056
GOTERM_BP_4	GO:0031328~positive regulation of cellular biosynthetic process	9	13.6364	4.33271e-05	ARA, BRM, TAF1, DP1, N, MIRR, MAM, SNR1, IMD	66	153	7589	6.76381	0.0281915	0.000210246	0.0648056
GOTERM_BP_4	GO:0010557~positive regulation of macromolecule biosynthetic process	8	12.1212	0.000106891	ARA, BRM, TAF1, DP1, N, MIRR, MAM, SNR1	66	129	7589	7.13084	0.0681204	0.000489822	0.159809
GOTERM_BP_4	GO:0010628~positive regulation of gene expression	7	10.6061	0.000464831	ARA, BRM, TAF1, N, MIRR, MAM, SNR1	66	117	7589	6.87944	0.264246	0.00190415	0.693219
GOTERM_BP_4	GO:0051173~positive regulation of nitrogen compound metabolic process	7	10.6061	0.000556184	ARA, BRM, TAF1, N, MIRR, MAM, SNR1	66	121	7589	6.65202	0.307317	0.00222288	0.828928
GOTERM_BP_4	GO:0045935~positive regulation of nucleobase, nucleoside, nucleotide and nucleic acid metabolic process	7	10.6061	0.000556184	ARA, BRM, TAF1, N, MIRR, MAM, SNR1	66	121	7589	6.65202	0.307317	0.00222288	0.828928
GOTERM_BP_4	GO:0051254~positive regulation of RNA metabolic process	6	9.09091	0.000989614	ARA, BRM, TAF1, N, MAM, SNR1	66	90	7589	7.66566	0.479762	0.00377015	1.47046
GOTERM_MF_4	GO:0003712~transcription cofactor activity	4	6.06061	0.0134471	BRM, GRO, MAM, SNR1	57	63	7054	7.85742	0.425968	0.105074	11.714
Annotation Cluster 22	Enrichment Score: 3.59
Category	Term	Count	%	PValue	Genes	List Total	Pop Hits	Pop Total	Fold Enrichment	Bonferroni	Benjamini	FDR
GOTERM_BP_4	GO:0009954~proximal/distal pattern formation	6	9.09091	1.17789e-06	EGFR, HH, DPP, HTH, N, RHO	66	23	7589	29.996	0.000777103	7.77402e-06	0.00176232
GOTERM_BP_4	GO:0016331~morphogenesis of embryonic epithelium	9	13.6364	7.352e-06	EGFR, RAS85D, DSH, DPP, LKB1, RHO1, RAC1, N, ROK	66	120	7589	8.62386	0.00484058	4.18296e-05	0.0109994
GOTERM_BP_4	GO:0045610~regulation of hemocyte differentiation	5	7.57576	3.19344e-05	EGFR, RAS85D, SGG, RAC1, N	66	22	7589	26.1329	0.0208564	0.000157279	0.0477689
GOTERM_BP_4	GO:0048534~hemopoietic or lymphoid organ development	6	9.09091	0.000117126	BRM, RAS85D, DPP, RHO1, RAC1, N	66	57	7589	12.1037	0.074395	0.000529365	0.175099
GOTERM_BP_4	GO:0002520~immune system development	6	9.09091	0.000117126	BRM, RAS85D, DPP, RHO1, RAC1, N	66	57	7589	12.1037	0.074395	0.000529365	0.175099
GOTERM_BP_4	GO:0007304~chorion-containing eggshell formation	7	10.6061	0.000141065	EGFR, RAS85D, CAPU, DPP, RAC1, N, MIRR	66	94	7589	8.5627	0.0889062	0.000633197	0.210851
GOTERM_BP_4	GO:0030703~eggshell formation	7	10.6061	0.000149574	EGFR, RAS85D, CAPU, DPP, RAC1, N, MIRR	66	95	7589	8.47257	0.0940092	0.000662372	0.223556
KEGG_PATHWAY	dme04320:Dorso-ventral axis formation	5	7.57576	0.000151962	EGFR, RAS85D, CAPU, N, RHO	24	26	2054	16.4583	0.00273178	0.000911425	0.11196
GOTERM_BP_4	GO:0046843~dorsal appendage formation	5	7.57576	0.000235024	EGFR, DPP, RAC1, N, MIRR	66	36	7589	15.9701	0.1437	0.0010201	0.351062
GOTERM_BP_4	GO:0035162~embryonic hemopoiesis	4	6.06061	0.000526927	RAS85D, RHO1, RAC1, N	66	19	7589	24.2073	0.293805	0.00211887	0.785485
GOTERM_BP_4	GO:0048568~embryonic organ development	4	6.06061	0.000714439	RAS85D, RHO1, RAC1, N	66	21	7589	21.9019	0.376058	0.00280379	1.06362
GOTERM_BP_4	GO:0010927~cellular component assembly involved in morphogenesis	6	9.09091	0.000989614	EGFR, DPP, RAC1, N, MIRR, IF	66	90	7589	7.66566	0.479762	0.00377015	1.47046
GOTERM_BP_4	GO:0007306~eggshell chorion assembly	5	7.57576	0.00279248	EGFR, DPP, RAC1, N, MIRR	66	69	7589	8.33224	0.842072	0.00998037	4.09758
GOTERM_BP_4	GO:0042692~muscle cell differentiation	5	7.57576	0.00360006	EGFR, SGG, RAC1, N, IF	66	74	7589	7.76925	0.90748	0.0126483	5.25305
Annotation Cluster 23	Enrichment Score: 3.54
Category	Term	Count	%	PValue	Genes	List Total	Pop Hits	Pop Total	Fold Enrichment	Bonferroni	Benjamini	FDR
GOTERM_BP_4	GO:0030036~actin cytoskeleton organization	10	15.1515	3.03436e-06	GRO, CAPU, RHO1, RAC1, PBL, N, MOE, ROK, RDGA, IF	66	143	7589	8.0409	0.00200068	1.8042e-05	0.00453985
GOTERM_BP_4	GO:0051960~regulation of nervous system development	8	12.1212	1.03831e-05	RAS85D, NSF2, NEDD4, RHO1, RAC1, PBL, N, ROK	66	90	7589	10.2209	0.00682945	5.71056e-05	0.0155339
GOTERM_BP_4	GO:0060284~regulation of cell development	9	13.6364	1.40557e-05	EGFR, RAS85D, NSF2, RHO1, RAC1, PBL, N, NORPA, ROK	66	131	7589	7.89972	0.00923394	7.42119e-05	0.0210278
GOTERM_BP_4	GO:0050767~regulation of neurogenesis	6	9.09091	0.000252944	RAS85D, RHO1, RAC1, PBL, N, ROK	66	67	7589	10.2972	0.15377	0.00109067	0.377783
GOTERM_BP_4	GO:0031344~regulation of cell projection organization	5	7.57576	0.000290756	RHO1, RAC1, PBL, TM1, ROK	66	38	7589	15.1296	0.174633	0.00123747	0.434142
GOTERM_BP_4	GO:0022604~regulation of cell morphogenesis	7	10.6061	0.00050891	DSH, DPP, RHO1, RAC1, PBL, ROK, IF	66	119	7589	6.76381	0.285352	0.00205902	0.758722
GOTERM_BP_4	GO:0008360~regulation of cell shape	6	9.09091	0.00145098	DSH, DPP, RAC1, PBL, ROK, IF	66	98	7589	7.03989	0.616471	0.00539971	2.14907
GOTERM_BP_4	GO:0010975~regulation of neuron projection development	4	6.06061	0.0020643	RHO1, RAC1, PBL, ROK	66	30	7589	15.3313	0.744325	0.0075483	3.04446
GOTERM_BP_4	GO:0010769~regulation of cell morphogenesis involved in differentiation	4	6.06061	0.0020643	RHO1, RAC1, PBL, ROK	66	30	7589	15.3313	0.744325	0.0075483	3.04446
GOTERM_BP_4	GO:0031032~actomyosin structure organization	3	4.54545	0.0416749	PBL, ROK, IF	66	38	7589	9.07775	1	0.121439	47.1069
Annotation Cluster 24	Enrichment Score: 3.38
Category	Term	Count	%	PValue	Genes	List Total	Pop Hits	Pop Total	Fold Enrichment	Bonferroni	Benjamini	FDR
GOTERM_BP_4	GO:0001763~morphogenesis of a branching structure	6	9.09091	2.62682e-05	RAS85D, DPP, BS, RHO1, RHO, SHG	66	42	7589	16.4264	0.0171878	0.000133354	0.0392947
GOTERM_BP_4	GO:0048754~branching morphogenesis of a tube	5	7.57576	0.000321913	RAS85D, DPP, BS, RHO1, SHG	66	39	7589	14.7416	0.191437	0.00135257	0.480559
GOTERM_BP_4	GO:0060562~epithelial tube morphogenesis	5	7.57576	0.00042972	RAS85D, DPP, BS, RHO1, SHG	66	42	7589	13.6887	0.246989	0.0017714	0.641014
GOTERM_BP_4	GO:0035146~tube fusion	3	4.54545	0.00802312	DPP, RHO1, SHG	66	16	7589	21.5597	0.995091	0.0270331	11.3545
Annotation Cluster 25	Enrichment Score: 3.29
Category	Term	Count	%	PValue	Genes	List Total	Pop Hits	Pop Total	Fold Enrichment	Bonferroni	Benjamini	FDR
GOTERM_BP_4	GO:0007166~cell surface receptor linked signal transduction	27	40.9091	2.01007e-12	EGFR, SGG, HH, DSH, MEW, RHO1, FZ, N, MOE, MIRR, MAM, DX, NLE, ILP2, FZ4, KRN, RAS85D, GRO, SMO, DPP, NEDD4, S, STAN, NORPA, RDGA, IF, RHO	66	628	7589	4.94362	1.32664e-09	2.55123e-11	3.00742e-09
SP_PIR_KEYWORDS	disulfide bond	12	18.1818	5.95945e-08	SMO, DPP, MEW, SLI, FZ, STAN, N, ILP2, FZ4, NETB, IF, SHG	65	265	12980	9.04267	6.37659e-06	1.59415e-06	6.69878e-05
SP_PIR_KEYWORDS	signal	14	21.2121	1.18952e-07	EGFR, SMO, HH, DPP, MEW, SLI, FZ, STAN, N, ILP2, FZ4, NETB, IF, SHG	65	425	12980	6.5781	1.27278e-05	2.54557e-06	0.000133709
GOTERM_BP_4	GO:0035160~maintenance of epithelial integrity, open tracheal system	5	7.57576	1.54644e-06	EGFR, MEW, IF, RHO, SHG	66	11	7589	52.2658	0.00102013	9.90916e-06	0.00231372
GOTERM_BP_4	GO:0010669~epithelial structure maintenance	5	7.57576	2.30475e-06	EGFR, MEW, IF, RHO, SHG	66	12	7589	47.9104	0.00151998	1.40845e-05	0.00344826
SP_PIR_KEYWORDS	glycoprotein	12	18.1818	7.90347e-06	EGFR, SMO, DPP, MEW, SLI, FZ, STAN, N, FZ4, NETB, IF, SHG	65	435	12980	5.50875	0.000845317	0.000105704	0.00888362
GOTERM_BP_4	GO:0048871~multicellular organismal homeostasis	5	7.57576	1.07301e-05	EGFR, MEW, IF, RHO, SHG	66	17	7589	33.8191	0.00705686	5.85262e-05	0.0160529
SP_PIR_KEYWORDS	membrane	18	27.2727	2.49355e-05	EGFR, DSH, HH, MEW, RHO1, FZ, N, MOE, FZ4, SHG, RAS85D, SMO, S, RAC1, STAN, RDGA, IF, RHO	65	1139	12980	3.1558	0.00266458	0.000266778	0.0280254
GOTERM_BP_4	GO:0060249~anatomical structure homeostasis	6	9.09091	2.95291e-05	EGFR, MEW, ILP2, IF, RHO, SHG	66	43	7589	16.0444	0.0193008	0.000147637	0.0441718
GOTERM_CC_4	GO:0044459~plasma membrane part	15	22.7273	8.10528e-05	EGFR, DSH, HH, MEW, RHO1, FZ, N, MOE, SHG, RAS85D, RAC1, STAN, NORPA, IF, RHO	60	405	5411	3.34012	0.00638297	0.00638297	0.0859202
GOTERM_CC_4	GO:0005886~plasma membrane	20	30.303	0.000400397	EGFR, DSH, HH, RET, MEW, RHO1, FZ, N, MOE, FRA, KRN, SHG, RAS85D, SMO, S, RAC1, STAN, NORPA, IF, RHO	60	781	5411	2.30943	0.0311424	0.0156944	0.423791
SP_PIR_KEYWORDS	cell adhesion	4	6.06061	0.00149195	MEW, STAN, IF, SHG	65	46	12980	17.3645	0.14765	0.00837304	1.66429
SP_PIR_KEYWORDS	receptor	8	12.1212	0.00154188	EGFR, SMO, MEW, FZ, STAN, N, FZ4, IF	65	347	12980	4.60386	0.152198	0.00783148	1.71955
GOTERM_BP_4	GO:0007157~heterophilic cell adhesion	3	4.54545	0.0045111	MEW, N, IF	66	12	7589	28.7462	0.949413	0.0157474	6.54096
GOTERM_CC_4	GO:0031226~intrinsic to plasma membrane	8	12.1212	0.00582206	EGFR, MEW, FZ, STAN, N, IF, RHO, SHG	60	201	5411	3.58939	0.369528	0.142524	6.00432
UP_SEQ_FEATURE	signal peptide	14	21.2121	0.00713414	EGFR, SMO, HH, DPP, MEW, SLI, FZ, STAN, N, ILP2, FZ4, NETB, IF, SHG	46	419	2975	2.16094	0.888978	0.35571	9.15467
UP_SEQ_FEATURE	disulfide bond	10	15.1515	0.0132209	SMO, DPP, SLI, FZ, STAN, N, ILP2, FZ4, NETB, SHG	46	258	2975	2.50674	0.983192	0.442168	16.3455
SP_PIR_KEYWORDS	transmembrane	11	16.6667	0.0299088	EGFR, SMO, MEW, S, FZ, STAN, N, FZ4, IF, RHO, SHG	65	1039	12980	2.11416	0.96119	0.0780154	28.917
GOTERM_MF_4	GO:0004888~transmembrane receptor activity	8	12.1212	0.0307545	EGFR, SMO, RET, FZ, STAN, N, FRA, FZ4	57	383	7054	2.58495	0.722166	0.147934	24.9839
UP_SEQ_FEATURE	glycosylation site:N-linked (GlcNAc...)	12	18.1818	0.043178	EGFR, SMO, DPP, MEW, SLI, FZ, STAN, N, FZ4, NETB, IF, SHG	46	419	2975	1.85224	0.999999	0.647369	44.6719
Annotation Cluster 26	Enrichment Score: 2.9120179475172314
Category	Term	Count	%	PValue	Genes	List Total	Pop Hits	Pop Total	Fold Enrichment	Bonferroni	Benjamini	FDR
GOTERM_BP_4	GO:0009954~proximal/distal pattern formation	6	9.09091	1.17789e-06	EGFR, HH, DPP, HTH, N, RHO	66	23	7589	29.996	0.000777103	7.77402e-06	0.00176232
UP_SEQ_FEATURE	mutagenesis site	8	12.1212	0.029188	EGFR, TAF1, HH, AB, NEDD4, N, DX, RHO	46	201	2975	2.57409	0.999888	0.562525	32.7826
GOTERM_BP_4	GO:0051726~regulation of cell cycle	5	7.57576	0.053412	EGFR, TAF1, SMO, HH, N	66	166	7589	3.4634	1	0.149949	56.0129
Annotation Cluster 27	Enrichment Score: 2.88
Category	Term	Count	%	PValue	Genes	List Total	Pop Hits	Pop Total	Fold Enrichment	Bonferroni	Benjamini	FDR
GOTERM_BP_4	GO:0009967~positive regulation of signal transduction	7	10.6061	4.15784e-06	HH, STAN, OS, N, DX, RHO, KRN	66	51	7589	15.7822	0.00274042	2.45013e-05	0.0062207
GOTERM_BP_4	GO:0010647~positive regulation of cell communication	7	10.6061	5.22983e-06	HH, STAN, OS, N, DX, RHO, KRN	66	53	7589	15.1867	0.00344574	3.05455e-05	0.00782448
SP_PIR_KEYWORDS	egf-like domain	5	7.57576	0.000112882	SLI, STAN, N, KRN, SHG	65	51	12980	19.5777	0.0120064	0.00092873	0.126813
INTERPRO	IPR013032:EGF-like region, conserved site	6	9.09091	0.000237702	SLI, STAN, N, NETB, KRN, SHG	59	99	10196	10.4735	0.0473398	0.012051	0.29849
INTERPRO	IPR000742:EGF-like, type 3	5	7.57576	0.00027779	SLI, STAN, N, KRN, SHG	59	56	10196	15.4298	0.0551009	0.0112714	0.348749
INTERPRO	IPR006209:EGF	4	6.06061	0.00148647	SLI, STAN, N, KRN	59	40	10196	17.2814	0.261745	0.0331562	1.85318
INTERPRO	IPR001791:Laminin G	3	4.54545	0.00409438	SLI, STAN, SHG	59	17	10196	30.4965	0.566979	0.0732654	5.02827
INTERPRO	IPR006210:EGF-like	4	6.06061	0.00730162	SLI, STAN, N, KRN	59	70	10196	9.87506	0.775751	0.117135	8.80333
INTERPRO	IPR001881:EGF-like calcium-binding	3	4.54545	0.013304	SLI, STAN, N	59	31	10196	16.7239	0.934926	0.177297	15.4997
SMART	SM00282:LamG	3	4.54545	0.0134676	SLI, STAN, SHG	52	17	4824	16.371	0.596857	0.365064	12.983
INTERPRO	IPR013320:Concanavalin A-like lectin/glucanase, subgroup	3	4.54545	0.015877	SLI, STAN, SHG	59	34	10196	15.2483	0.961799	0.195601	18.2291
SMART	SM00181:EGF	4	6.06061	0.0371201	SLI, STAN, N, KRN	52	70	4824	5.3011	0.920689	0.570354	32.1562
SMART	SM00179:EGF_CA	3	4.54545	0.041929	SLI, STAN, N	52	31	4824	8.97767	0.943292	0.512009	35.552
Annotation Cluster 28	Enrichment Score: 2.83
Category	Term	Count	%	PValue	Genes	List Total	Pop Hits	Pop Total	Fold Enrichment	Bonferroni	Benjamini	FDR
KEGG_PATHWAY	dme04330:Notch signaling pathway	5	7.57576	7.66053e-05	GRO, DSH, N, MAM, DX	24	22	2054	19.4508	0.001378	0.000689236	0.0564537
SP_PIR_KEYWORDS	neurogenesis	4	6.06061	0.00535233	GRO, SLI, N, MAM	65	72	12980	11.094	0.436866	0.0210435	5.85415
SP_PIR_KEYWORDS	differentiation	5	7.57576	0.00796273	GRO, DPP, SLI, N, MAM	65	160	12980	6.24038	0.574896	0.0281114	8.59446
Annotation Cluster 29	Enrichment Score: 2.72
Category	Term	Count	%	PValue	Genes	List Total	Pop Hits	Pop Total	Fold Enrichment	Bonferroni	Benjamini	FDR
GOTERM_BP_4	GO:0048598~embryonic morphogenesis	15	22.7273	4.57893e-09	EGFR, DSH, CT, RHO1, PBL, N, MAM, ABD-A, SHG, RAS85D, DPP, LKB1, SLI, RAC1, ROK	66	226	7589	7.63174	3.02209e-06	4.31727e-08	6.8509e-06
GOTERM_BP_4	GO:0022603~regulation of anatomical structure morphogenesis	12	18.1818	8.69434e-08	EGFR, RAS85D, DSH, ABD-B, DPP, RHO1, RAC1, PBL, N, NORPA, ROK, IF	66	160	7589	8.62386	5.7381e-05	7.17283e-07	0.000130083
GOTERM_BP_4	GO:0016331~morphogenesis of embryonic epithelium	9	13.6364	7.352e-06	EGFR, RAS85D, DSH, DPP, LKB1, RHO1, RAC1, N, ROK	66	120	7589	8.62386	0.00484058	4.18296e-05	0.0109994
GOTERM_BP_4	GO:0051960~regulation of nervous system development	8	12.1212	1.03831e-05	RAS85D, NSF2, NEDD4, RHO1, RAC1, PBL, N, ROK	66	90	7589	10.2209	0.00682945	5.71056e-05	0.0155339
GOTERM_BP_4	GO:0060284~regulation of cell development	9	13.6364	1.40557e-05	EGFR, RAS85D, NSF2, RHO1, RAC1, PBL, N, NORPA, ROK	66	131	7589	7.89972	0.00923394	7.42119e-05	0.0210278
GOTERM_BP_4	GO:0008347~glial cell migration	5	7.57576	2.14254e-05	HH, RHO1, SLI, RAC1, N	66	20	7589	28.7462	0.0140414	0.00011134	0.0320515
GOTERM_BP_4	GO:0002164~larval development	7	10.6061	2.25567e-05	RAS85D, HH, DPP, BS, RAC1, N, MOE	66	68	7589	11.8367	0.0147773	0.000116302	0.0337435
GOTERM_BP_4	GO:0002168~instar larval development	6	9.09091	5.08243e-05	RAS85D, HH, DPP, BS, RAC1, MOE	66	48	7589	14.3731	0.0329885	0.000243049	0.0760154
GOTERM_BP_4	GO:0002520~immune system development	6	9.09091	0.000117126	BRM, RAS85D, DPP, RHO1, RAC1, N	66	57	7589	12.1037	0.074395	0.000529365	0.175099
GOTERM_BP_4	GO:0048534~hemopoietic or lymphoid organ development	6	9.09091	0.000117126	BRM, RAS85D, DPP, RHO1, RAC1, N	66	57	7589	12.1037	0.074395	0.000529365	0.175099
SP_PIR_KEYWORDS	cell membrane	9	13.6364	0.000127987	RAS85D, HH, S, RHO1, RAC1, STAN, N, MOE, SHG	65	308	12980	5.83516	0.0136021	0.000977772	0.143771
GOTERM_BP_4	GO:0050767~regulation of neurogenesis	6	9.09091	0.000252944	RAS85D, RHO1, RAC1, PBL, N, ROK	66	67	7589	10.2972	0.15377	0.00109067	0.377783
GOTERM_BP_4	GO:0030097~hemopoiesis	5	7.57576	0.000470765	BRM, RAS85D, RHO1, RAC1, N	66	43	7589	13.3703	0.267124	0.00191654	0.70204
GOTERM_BP_4	GO:0035162~embryonic hemopoiesis	4	6.06061	0.000526927	RAS85D, RHO1, RAC1, N	66	19	7589	24.2073	0.293805	0.00211887	0.785485
GOTERM_BP_4	GO:0007015~actin filament organization	6	9.09091	0.000684522	GRO, CAPU, RHO1, RAC1, N, RDGA	66	83	7589	8.31216	0.363607	0.00270256	1.01929
GOTERM_BP_4	GO:0048568~embryonic organ development	4	6.06061	0.000714439	RAS85D, RHO1, RAC1, N	66	21	7589	21.9019	0.376058	0.00280379	1.06362
SP_PIR_KEYWORDS	lipoprotein	4	6.06061	0.00305297	RAS85D, HH, RHO1, RAC1	65	59	12980	13.5385	0.279037	0.0135395	3.37858
SP_PIR_KEYWORDS	prenylation	3	4.54545	0.00387716	RAS85D, RHO1, RAC1	65	19	12980	31.5304	0.340097	0.0164891	4.27267
GOTERM_BP_4	GO:0035099~hemocyte migration	3	4.54545	0.00615161	RAS85D, RHO1, RAC1	66	14	7589	24.6396	0.982967	0.0212066	8.81898
SP_PIR_KEYWORDS	methylation	3	4.54545	0.0061595	RAS85D, RHO1, RAC1	65	24	12980	24.9615	0.483719	0.0225388	6.70938
GOTERM_CC_4	GO:0009898~internal side of plasma membrane	4	6.06061	0.0118808	RAS85D, RHO1, RAC1, MOE	60	44	5411	8.19848	0.61101	0.172081	11.9042
UP_SEQ_FEATURE	lipid moiety-binding region:S-geranylgeranyl cysteine	3	4.54545	0.0134118	RAS85D, RHO1, RAC1	46	12	2975	16.1685	0.984161	0.404385	16.5623
UP_SEQ_FEATURE	short sequence motif:Effector region	3	4.54545	0.015699	RAS85D, RHO1, RAC1	46	13	2975	14.9247	0.992233	0.417111	19.1192
GOTERM_BP_4	GO:0050807~regulation of synapse organization	3	4.54545	0.0252772	NSF2, NEDD4, RAC1	66	29	7589	11.895	1	0.0769599	31.8224
INTERPRO	IPR001806:Ras GTPase	3	4.54545	0.0469898	RAS85D, RHO1, RAC1	59	61	10196	8.49903	0.999946	0.438732	45.4041
INTERPRO	IPR013753:Ras	3	4.54545	0.0469898	RAS85D, RHO1, RAC1	59	61	10196	8.49903	0.999946	0.438732	45.4041
Annotation Cluster 30	Enrichment Score: 2.39
Category	Term	Count	%	PValue	Genes	List Total	Pop Hits	Pop Total	Fold Enrichment	Bonferroni	Benjamini	FDR
INTERPRO	IPR015526:Frizzled related	3	4.54545	0.000314563	SMO, FZ, FZ4	59	5	10196	103.688	0.0621647	0.0106398	0.394831
INTERPRO	IPR000539:Frizzled protein	3	4.54545	0.000314563	SMO, FZ, FZ4	59	5	10196	103.688	0.0621647	0.0106398	0.394831
INTERPRO	IPR017981:GPCR, family 2-like	4	6.06061	0.000463749	SMO, FZ, STAN, FZ4	59	27	10196	25.602	0.0902876	0.0134272	0.581584
INTERPRO	IPR000024:Frizzled cysteine-rich domain	3	4.54545	0.000871149	SMO, FZ, FZ4	59	8	10196	64.8051	0.162883	0.0219789	1.08993
SP_PIR_KEYWORDS	receptor	8	12.1212	0.00154188	EGFR, SMO, MEW, FZ, STAN, N, FZ4, IF	65	347	12980	4.60386	0.152198	0.00783148	1.71955
UP_SEQ_FEATURE	domain:FZ	3	4.54545	0.0032294	SMO, FZ, FZ4	46	6	2975	32.337	0.629547	0.219841	4.2449
SP_PIR_KEYWORDS	transducer	5	7.57576	0.0281855	SMO, FZ, STAN, NORPA, FZ4	65	234	12980	4.26693	0.953073	0.0773491	27.4847
GOTERM_MF_4	GO:0004888~transmembrane receptor activity	8	12.1212	0.0307545	EGFR, SMO, RET, FZ, STAN, N, FRA, FZ4	57	383	7054	2.58495	0.722166	0.147934	24.9839
Annotation Cluster 31	Enrichment Score: 2.38
Category	Term	Count	%	PValue	Genes	List Total	Pop Hits	Pop Total	Fold Enrichment	Bonferroni	Benjamini	FDR
GOTERM_BP_4	GO:0048588~developmental cell growth	5	7.57576	0.000113639	RAS85D, DSH, RAC1, FZ, PTPMEG	66	30	7589	19.1641	0.0722622	0.00051715	0.16989
GOTERM_BP_4	GO:0007435~salivary gland morphogenesis	7	10.6061	0.000404369	RPR, DSH, AKAP200, RAC1, FZ, PTPMEG, SHG	66	114	7589	7.06047	0.234279	0.00167744	0.603304
GOTERM_BP_4	GO:0022612~gland morphogenesis	7	10.6061	0.000404369	RPR, DSH, AKAP200, RAC1, FZ, PTPMEG, SHG	66	114	7589	7.06047	0.234279	0.00167744	0.603304
GOTERM_BP_4	GO:0016049~cell growth	5	7.57576	0.000718844	RAS85D, DSH, RAC1, FZ, PTPMEG	66	48	7589	11.9776	0.377871	0.00280439	1.07014
Annotation Cluster 32	Enrichment Score: 2.08
Category	Term	Count	%	PValue	Genes	List Total	Pop Hits	Pop Total	Fold Enrichment	Bonferroni	Benjamini	FDR
GOTERM_BP_4	GO:0006935~chemotaxis	3	4.54545	0.0045111	HH, SLI, NETB	66	12	7589	28.7462	0.949413	0.0157474	6.54096
GOTERM_BP_4	GO:0042330~taxis	4	6.06061	0.00618419	HH, SLI, NMO, NETB	66	44	7589	10.4532	0.983332	0.0212077	8.86369
SP_PIR_KEYWORDS	Secreted	5	7.57576	0.0205068	HH, DPP, SLI, ILP2, NETB	65	212	12980	4.70972	0.891068	0.0613793	20.7771
Annotation Cluster 33	Enrichment Score: 2.06
Category	Term	Count	%	PValue	Genes	List Total	Pop Hits	Pop Total	Fold Enrichment	Bonferroni	Benjamini	FDR
GOTERM_BP_4	GO:0046620~regulation of organ growth	4	6.06061	0.00249135	HH, DPP, SBB, ILP2	66	32	7589	14.3731	0.807247	0.00900506	3.66338
GOTERM_BP_4	GO:0042127~regulation of cell proliferation	4	6.06061	0.0126286	HH, DPP, N, ILP2	66	57	7589	8.06911	0.999772	0.0410723	17.3164
SP_PIR_KEYWORDS	Secreted	5	7.57576	0.0205068	HH, DPP, SLI, ILP2, NETB	65	212	12980	4.70972	0.891068	0.0613793	20.7771
Annotation Cluster 34	Enrichment Score: 1.89
Category	Term	Count	%	PValue	Genes	List Total	Pop Hits	Pop Total	Fold Enrichment	Bonferroni	Benjamini	FDR
SP_PIR_KEYWORDS	vision	4	6.06061	0.00249848	S, RHO1, NORPA, RDGA	65	55	12980	14.5231	0.234841	0.0115704	2.77279
SP_PIR_KEYWORDS	sensory transduction	4	6.06061	0.0289286	S, RHO1, NORPA, RDGA	65	135	12980	5.91681	0.956761	0.077381	28.1056
GOTERM_BP_4	GO:0050890~cognition	8	12.1212	0.0292755	SGG, S, CT, RHO1, N, NORPA, RDGA, RHO	66	350	7589	2.62823	1	0.088352	35.889
Annotation Cluster 35	Enrichment Score: 1.86
Category	Term	Count	%	PValue	Genes	List Total	Pop Hits	Pop Total	Fold Enrichment	Bonferroni	Benjamini	FDR
GOTERM_BP_4	GO:0046671~negative regulation of retinal cell programmed cell death	3	4.54545	0.00147557	EGFR, RAS85D, NORPA	66	7	7589	49.2792	0.622656	0.00546031	2.18513
GOTERM_BP_4	GO:0046669~regulation of compound eye retinal cell programmed cell death	3	4.54545	0.00530196	EGFR, RAS85D, NORPA	66	13	7589	26.535	0.970061	0.0183928	7.64571
GOTERM_BP_4	GO:0046668~regulation of retinal cell programmed cell death	3	4.54545	0.00904296	EGFR, RAS85D, NORPA	66	17	7589	20.2914	0.99751	0.0302783	12.7083
GOTERM_BP_4	GO:0043067~regulation of programmed cell death	5	7.57576	0.0148146	EGFR, RPR, RAS85D, LKB1, NORPA	66	111	7589	5.1795	0.999947	0.0473675	20.0135
GOTERM_BP_4	GO:0010941~regulation of cell death	5	7.57576	0.016674	EGFR, RPR, RAS85D, LKB1, NORPA	66	115	7589	4.99934	0.999985	0.0524467	22.2427
Annotation Cluster 36	Enrichment Score: 1.69
Category	Term	Count	%	PValue	Genes	List Total	Pop Hits	Pop Total	Fold Enrichment	Bonferroni	Benjamini	FDR
GOTERM_BP_4	GO:0035161~imaginal disc lineage restriction	3	4.54545	0.00310991	SMO, HH, N	66	10	7589	34.4955	0.872002	0.0109915	4.55332
Annotation Cluster 37	Enrichment Score: 1.54
Category	Term	Count	%	PValue	Genes	List Total	Pop Hits	Pop Total	Fold Enrichment	Bonferroni	Benjamini	FDR
SP_PIR_KEYWORDS	kinase	8	12.1212	7.92228e-05	EGFR, TAF1, SGG, RET, AKAP200, NMO, ROK, RDGA	65	212	12980	7.53556	0.00844135	0.000770356	0.0890151
SP_PIR_KEYWORDS	nucleotide-binding	13	19.697	0.000237189	EGFR, NSF2, SGG, TAF1, RET, RHO1, RAS85D, BRM, LKB1, RAC1, NMO, RDGA, ROK	65	743	12980	3.49394	0.0250628	0.00169072	0.266291
SP_PIR_KEYWORDS	atp-binding	10	15.1515	0.00216699	EGFR, BRM, NSF2, TAF1, SGG, RET, LKB1, NMO, ROK, RDGA	65	585	12980	3.41354	0.207149	0.0104954	2.40899
INTERPRO	IPR017441:Protein kinase, ATP binding site	6	9.09091	0.00365784	EGFR, SGG, RET, LKB1, NMO, ROK	59	182	10196	5.69715	0.526483	0.0720308	4.50346
SP_PIR_KEYWORDS	serine/threonine-protein kinase	5	7.57576	0.0060716	TAF1, SGG, LKB1, NMO, ROK	65	148	12980	6.74636	0.47881	0.0230042	6.61659
INTERPRO	IPR000719:Protein kinase, core	6	9.09091	0.00750778	EGFR, SGG, RET, LKB1, NMO, ROK	59	216	10196	4.80038	0.785053	0.111534	9.0412
GOTERM_MF_4	GO:0016301~kinase activity	9	13.6364	0.0120334	EGFR, TAF1, SGG, RET, AKAP200, LKB1, NMO, ROK, RDGA	57	395	7054	2.81972	0.39126	0.116701	10.543
SP_PIR_KEYWORDS	phosphotransferase	3	4.54545	0.0121303	EGFR, SGG, RDGA	65	34	12980	17.6199	0.729067	0.0399874	12.8192
GOTERM_MF_4	GO:0016773~phosphotransferase activity, alcohol group as acceptor	8	12.1212	0.0216439	EGFR, TAF1, SGG, RET, LKB1, NMO, ROK, RDGA	57	356	7054	2.781	0.592268	0.138882	18.239
INTERPRO	IPR002290:Serine/threonine protein kinase	4	6.06061	0.0257204	SGG, LKB1, NMO, ROK	59	112	10196	6.17191	0.995086	0.282675	27.9389
GOTERM_MF_4	GO:0032555~purine ribonucleotide binding	13	19.697	0.055208	EGFR, NSF2, SGG, TAF1, RET, RHO1, RAS85D, BRM, LKB1, RAC1, NMO, RDGA, ROK	57	923	7054	1.74302	0.902549	0.227955	40.7038
INTERPRO	IPR008271:Serine/threonine protein kinase, active site	4	6.06061	0.0588859	SGG, LKB1, NMO, ROK	59	156	10196	4.43112	0.999996	0.497334	53.3811
