# Supplementary material for: The Genetic Basis for Variation in Sensitivity to Lead Toxicity in Drosophila melanogaster
Source: Environ Health Perspect. 2016 Feb 9;124(7):1062–70. doi: 10.1289/ehp.1510513 (PMC4937873; doi:10.1289/ehp.1510513)
Supplement: (280 KB) ZIP [file ehp.1510513.s002.acco.zip › Supplemental Code and Data Zip File/Supplemental Code and Data Zip File Index.txt]

DOI: 10.1289/ehp.1510513

Supplemental Code and Data Zip File Index


Excel File S1. GWA analysis for development time.

Excel File S2. GWA analysis for viability.

Excel File S3. Flybase GO categories for genes associated with variation in development time in the DGRP.

Excel File S4. Flybase GO categories for genes associated with variation in viability in the DGRP.

Excel File S5. Performer groups for logistic regression analysis.

Excel File S6. Genes with protective alleles enriched in “good performer” lines identified through logistic regression. 

Excel File S7. GWA analysis for adult activity.

Excel File S8. Flybase GO categories for genes associated with variation in activity in the DGRP.

Excel File S9. GO enrichment analysis using default DAVID settings at level 4.
